# Supplementary material for: Comparative transcriptomic analysis reveals the molecular mechanism underlying seedling heterosis and its relationship with hybrid contemporary seeds DNA methylation in soybean
Source: Front Plant Sci. 2024 Feb 19;15:1364284. doi: 10.3389/fpls.2024.1364284 (PMC10913200; doi:10.3389/fpls.2024.1364284)
Supplement: Supplementary file 2 [file Table_1.xlsx]

## Sheet: Table S1
Table S1 InDel primers for identifying true hybrids
PrimerName	Forward primer	Reversed primer	Combination	Size (bp)
C11_31179195	GCATGCATCATTCCCCAGC	CACAAAAACACCGGCACCAG	P1 × P2	786 or 596
C13_29004106	CAGTGATGCAAAGCAGGAACA	CCTTCTGTATCGGCCACGAG	P1 × P3	785 or 758

## Sheet: Table S2
Table S2 Primers used in qRT-PCR
LocusID	Forward primer	Reversed primer	Amplicon size (bp)
Glyma.03G068100	AGGAGGAGAATCCCCGTGTT	CCTTGGCAGACACCAATCCT	139
Glyma.10G177200	ATCACCAACTACACCTGCCA	CAGGACCATACCACTTGGCG	131
Glyma.10G221500	AGGATTCAGCATGTTTTGGCTG	CTGGAAGCAGCCATCGAAGA	120
Glyma.12G174900	CATAGAAGCTGTTCCTGTGTGTGA	ACTAGTTTTGTTCCCTGGACTACT	146
Glyma.13G109700	TGCAAGCTGCATCTCTGTATTT	TCCCAGGTTTCATTGGTTACATCA	149
Glyma.18G290800	TCTTACATTGCCCTTGACTACG	CCTCTGGACATCTGAAACGC	130

## Sheet: Table S3
Table S3 RNA-Seq data quality
Sample	Raw Data	Valid Data	Valid Ratio（reads）	Q30%
P1_1	6.15G	6.05G	98.33	98.1
P1_2	6.21G	6.09G	98.16	97.93
P1_3	6.18G	6.07G	98.16	98.02
P2_1	6.66G	6.55G	98.37	98.22
P2_2	6.54G	6.42G	98.12	98.29
P2_3	6.72G	6.61G	98.27	98.19
P3_1	6.93G	6.83G	98.5	98.14
P3_2	6.70G	6.58G	98.21	98.19
P3_3	6.52G	6.39G	97.96	98.25
F12_1	6.63G	6.50G	97.91	98.09
F12_2	6.28G	6.16G	98.13	98.13
F12_3	6.45G	6.33G	98.17	98.08
F21_1	6.30G	6.18G	98.13	98.18
F21_2	6.17G	6.06G	98.23	98.22
F21_3	7.10G	7.01G	98.68	98.04
F13_1	6.71G	6.58G	98.14	98.06
F13_2	6.59G	6.49G	98.42	98.11
F13_3	6.48G	6.37G	98.32	98.04
F31_1	6.01G	5.90G	98.14	98.14
F31_2	6.28G	6.17G	98.21	98.11
F31_3	6.42G	6.30G	98.03	98.15

## Sheet: Table S4
Table S4 Classification of gene expression in two inbred combinations
LocusID	Combination	Category
Glyma.08G113400	P1×P2	Bias parent
Glyma.06G185300	P1×P2	Bias parent
Glyma.11G077400	P1×P2	Bias parent
Glyma.09G182700	P1×P2	Bias parent
Glyma.13G211800	P1×P2	Bias parent
Glyma.05G155600	P1×P2	Bias parent
Glyma.16G217600	P1×P2	Bias parent
Glyma.17G235300	P1×P2	Bias parent
Glyma.03G020100	P1×P2	Bias parent
Glyma.13G341100	P1×P2	Bias parent
Glyma.02G110300	P1×P2	Bias parent
Glyma.19G224300	P1×P2	Bias parent
Glyma.15G187400	P1×P2	Bias parent
Glyma.14G216500	P1×P2	Bias parent
Glyma.02G161900	P1×P2	Bias parent
Glyma.15G104900	P1×P2	Bias parent
Glyma.15G053000	P1×P2	Bias parent
Glyma.04G135400	P1×P2	Bias parent
Glyma.04G184400	P1×P2	Bias parent
Glyma.01G163000	P1×P2	Bias parent
Glyma.03G046600	P1×P2	Bias parent
Glyma.06G136500	P1×P2	Bias parent
Glyma.17G029000	P1×P2	Bias parent
Glyma.03G139100	P1×P2	Bias parent
Glyma.06G303100	P1×P2	Bias parent
Glyma.07G240600	P1×P2	Bias parent
Glyma.09G098700	P1×P2	Bias parent
Glyma.04G196400	P1×P2	Bias parent
Glyma.15G246100	P1×P2	Bias parent
Glyma.11G175800	P1×P2	Bias parent
Glyma.06G258900	P1×P2	Bias parent
Glyma.13G282000	P1×P2	Bias parent
Glyma.05G033000	P1×P2	Bias parent
Glyma.04G003300	P1×P2	Bias parent
Glyma.15G116800	P1×P2	Bias parent
Glyma.10G297000	P1×P2	Bias parent
Glyma.17G213700	P1×P2	Bias parent
Glyma.02G254300	P1×P2	Bias parent
Glyma.12G181800	P1×P2	Bias parent
Glyma.06G067900	P1×P2	Bias parent
Glyma.10G021300	P1×P2	Bias parent
Glyma.17G007400	P1×P2	Bias parent
Glyma.14G192200	P1×P2	Bias parent
Glyma.05G241900	P1×P2	Bias parent
Glyma.13G149100	P1×P2	Bias parent
Glyma.07G071400	P1×P2	Bias parent
Glyma.10G008300	P1×P2	Bias parent
Glyma.03G044300	P1×P2	Bias parent
Glyma.06G293400	P1×P2	Bias parent
Glyma.06G077200	P1×P2	Bias parent
Glyma.17G044300	P1×P2	Bias parent
Glyma.17G247000	P1×P2	Bias parent
Glyma.12G073900	P1×P2	Bias parent
Glyma.10G153200	P1×P2	Bias parent
Glyma.06G136600	P1×P2	Bias parent
Glyma.17G034900	P1×P2	Bias parent
Glyma.17G259000	P1×P2	Bias parent
Glyma.02G134500	P1×P2	Bias parent
Glyma.01G045800	P1×P2	Bias parent
Glyma.03G093200	P1×P2	Bias parent
Glyma.18G243800	P1×P2	Bias parent
Glyma.15G163200	P1×P2	Bias parent
Glyma.09G157600	P1×P2	Bias parent
Glyma.06G268500	P1×P2	Bias parent
Glyma.02G254400	P1×P2	Bias parent
Glyma.10G045400	P1×P2	Bias parent
Glyma.13G174000	P1×P2	Bias parent
Glyma.09G143000	P1×P2	Bias parent
Glyma.06G183000	P1×P2	Bias parent
Glyma.03G046800	P1×P2	Bias parent
Glyma.13G247500	P1×P2	Bias parent
Glyma.06G031800	P1×P2	Bias parent
Glyma.08G245500	P1×P2	Bias parent
Glyma.15G163100	P1×P2	Bias parent
Glyma.12G119800	P1×P2	Bias parent
Glyma.08G221600	P1×P2	Bias parent
Glyma.16G073500	P1×P2	Bias parent
Glyma.18G159900	P1×P2	Bias parent
Glyma.19G141200	P1×P2	Bias parent
Glyma.04G182000	P1×P2	Bias parent
Glyma.03G225300	P1×P2	Bias parent
Glyma.16G024500	P1×P2	Bias parent
Glyma.04G101500	P1×P2	Bias parent
Glyma.01G192700	P1×P2	Bias parent
Glyma.09G098400	P1×P2	Bias parent
Glyma.06G268600	P1×P2	Bias parent
Glyma.04G062200	P1×P2	Bias parent
Glyma.02G122700	P1×P2	Bias parent
Glyma.13G223400	P1×P2	Bias parent
Glyma.12G205700	P1×P2	Bias parent
Glyma.01G131800	P1×P2	Bias parent
Glyma.17G022700	P1×P2	Bias parent
Glyma.13G365500	P1×P2	Bias parent
Glyma.16G197900	P1×P2	Bias parent
Glyma.05G118300	P1×P2	Bias parent
Glyma.04G245300	P1×P2	Bias parent
Glyma.02G132100	P1×P2	Bias parent
Glyma.16G195300	P1×P2	Bias parent
Glyma.10G082400	P1×P2	Bias parent
Glyma.18G280900	P1×P2	Bias parent
Glyma.18G060200	P1×P2	Bias parent
Glyma.20G199000	P1×P2	Bias parent
Glyma.15G041400	P1×P2	Bias parent
Glyma.12G122700	P1×P2	Bias parent
Glyma.20G031200	P1×P2	Bias parent
Glyma.07G083500	P1×P2	Bias parent
Glyma.01G212100	P1×P2	Bias parent
Glyma.03G056400	P1×P2	Bias parent
Glyma.06G291100	P1×P2	Bias parent
Glyma.16G002500	P1×P2	Bias parent
Glyma.01G047700	P1×P2	Bias parent
Glyma.09G216300	P1×P2	Bias parent
Glyma.09G231900	P1×P2	Bias parent
Glyma.12G217500	P1×P2	Bias parent
Glyma.06G268700	P1×P2	Bias parent
Glyma.04G098000	P1×P2	Bias parent
Glyma.09G098600	P1×P2	Bias parent
Glyma.13G176300	P1×P2	Bias parent
Glyma.09G072000	P1×P2	Bias parent
Glyma.08G125200	P1×P2	Bias parent
Glyma.13G127300	P1×P2	Bias parent
Glyma.13G365700	P1×P2	Bias parent
Glyma.16G063600	P1×P2	Bias parent
Glyma.03G130800	P1×P2	Bias parent
Glyma.03G054100	P1×P2	Bias parent
Glyma.03G081700	P1×P2	Bias parent
Glyma.17G010500	P1×P2	Bias parent
Glyma.04G003600	P1×P2	Bias parent
Glyma.16G024000	P1×P2	Bias parent
Glyma.11G016600	P1×P2	Bias parent
Glyma.01G008400	P1×P2	Bias parent
Glyma.09G123800	P1×P2	Bias parent
Glyma.10G212400	P1×P2	Bias parent
Glyma.08G304000	P1×P2	Bias parent
Glyma.14G082300	P1×P2	Bias parent
Glyma.08G113300	P1×P2	Bias parent
Glyma.03G093600	P1×P2	Bias parent
Glyma.07G105400	P1×P2	Bias parent
Glyma.19G092300	P1×P2	Bias parent
Glyma.17G239800	P1×P2	Bias parent
Glyma.13G314200	P1×P2	Bias parent
Glyma.11G077700	P1×P2	Bias parent
Glyma.11G053700	P1×P2	Bias parent
Glyma.10G224300	P1×P2	Bias parent
Glyma.02G230800	P1×P2	Bias parent
Glyma.16G024100	P1×P2	Bias parent
Glyma.18G228500	P1×P2	Bias parent
Glyma.09G123900	P1×P2	Bias parent
Glyma.07G256900	P1×P2	Bias parent
Glyma.10G025500	P1×P2	Bias parent
Glyma.12G099500	P1×P2	Bias parent
Glyma.09G062000	P1×P2	Bias parent
Glyma.20G177100	P1×P2	Bias parent
Glyma.01G194900	P1×P2	Bias parent
Glyma.08G027800	P1×P2	Bias parent
Glyma.10G204200	P1×P2	Bias parent
Glyma.01G118300	P1×P2	Bias parent
Glyma.19G234500	P1×P2	Bias parent
Glyma.03G235600	P1×P2	Bias parent
Glyma.01G192300	P1×P2	Bias parent
Glyma.03G005300	P1×P2	Bias parent
Glyma.09G088500	P1×P2	Bias parent
Glyma.11G171400	P1×P2	Bias parent
Glyma.08G098000	P1×P2	Bias parent
Glyma.10G194200	P1×P2	Bias parent
Glyma.20G104200	P1×P2	Bias parent
Glyma.09G159600	P1×P2	Bias parent
Glyma.15G106700	P1×P2	Bias parent
Glyma.06G092100	P1×P2	Bias parent
Glyma.10G145200	P1×P2	Bias parent
Glyma.03G066200	P1×P2	Bias parent
Glyma.18G269200	P1×P2	Bias parent
Glyma.03G005200	P1×P2	Bias parent
Glyma.18G027100	P1×P2	Bias parent
Glyma.18G294200	P1×P2	Bias parent
Glyma.01G037900	P1×P2	Bias parent
Glyma.13G098100	P1×P2	Bias parent
Glyma.07G144000	P1×P2	Bias parent
Glyma.14G179800	P1×P2	Bias parent
Glyma.02G283500	P1×P2	Bias parent
Glyma.04G245000	P1×P2	Bias parent
Glyma.13G088700	P1×P2	Bias parent
Glyma.05G151400	P1×P2	Bias parent
Glyma.04G233000	P1×P2	Bias parent
Glyma.08G196800	P1×P2	Bias parent
Glyma.05G224500	P1×P2	Bias parent
Glyma.03G101000	P1×P2	Bias parent
Glyma.10G013700	P1×P2	Bias parent
Glyma.06G301500	P1×P2	Bias parent
Glyma.12G158600	P1×P2	Bias parent
Glyma.12G110600	P1×P2	Bias parent
Glyma.12G051700	P1×P2	Bias parent
Glyma.01G069000	P1×P2	Bias parent
Glyma.14G031000	P1×P2	Bias parent
Glyma.09G184300	P1×P2	Bias parent
Glyma.07G073100	P1×P2	Bias parent
Glyma.09G198900	P1×P2	Bias parent
Glyma.19G187500	P1×P2	Bias parent
Glyma.15G153000	P1×P2	Bias parent
Glyma.14G021600	P1×P2	Bias parent
Glyma.02G102900	P1×P2	Bias parent
Glyma.11G230100	P1×P2	Bias parent
Glyma.20G070100	P1×P2	Bias parent
Glyma.11G122200	P1×P2	Bias parent
Glyma.18G233500	P1×P2	Bias parent
Glyma.14G067100	P1×P2	Bias parent
Glyma.10G074600	P1×P2	Bias parent
Glyma.05G222000	P1×P2	Bias parent
Glyma.02G234800	P1×P2	Bias parent
Glyma.03G223600	P1×P2	Bias parent
Glyma.11G087500	P1×P2	Bias parent
Glyma.14G055100	P1×P2	Bias parent
Glyma.13G255100	P1×P2	Bias parent
Glyma.18G269500	P1×P2	Bias parent
Glyma.19G236800	P1×P2	Bias parent
Glyma.13G357800	P1×P2	Bias parent
Glyma.19G018700	P1×P2	Bias parent
Glyma.07G063600	P1×P2	Bias parent
Glyma.06G168300	P1×P2	Bias parent
Glyma.19G067700	P1×P2	Bias parent
Glyma.11G232600	P1×P2	Bias parent
Glyma.15G072700	P1×P2	Bias parent
Glyma.14G190400	P1×P2	Bias parent
Glyma.09G025100	P1×P2	Bias parent
Glyma.13G343200	P1×P2	Bias parent
Glyma.10G023300	P1×P2	Bias parent
Glyma.08G174800	P1×P2	Bias parent
Glyma.13G245600	P1×P2	Bias parent
Glyma.09G054800	P1×P2	Bias parent
Glyma.03G005800	P1×P2	Bias parent
Glyma.07G110900	P1×P2	Bias parent
Glyma.18G243200	P1×P2	Bias parent
Glyma.17G061500	P1×P2	Bias parent
Glyma.14G055200	P1×P2	Bias parent
Glyma.03G088100	P1×P2	Bias parent
Glyma.13G306300	P1×P2	Bias parent
Glyma.20G214100	P1×P2	Bias parent
Glyma.16G085600	P1×P2	Bias parent
Glyma.03G040100	P1×P2	Bias parent
Glyma.19G065600	P1×P2	Bias parent
Glyma.06G045400	P1×P2	Bias parent
Glyma.01G194500	P1×P2	Bias parent
Glyma.04G005600	P1×P2	Bias parent
Glyma.18G184200	P1×P2	Bias parent
Glyma.05G224400	P1×P2	Bias parent
Glyma.11G193200	P1×P2	Bias parent
Glyma.18G245700	P1×P2	Bias parent
Glyma.18G243100	P1×P2	Bias parent
Glyma.03G088000	P1×P2	Bias parent
Glyma.10G253500	P1×P2	Bias parent
Glyma.13G135100	P1×P2	Bias parent
Glyma.07G229800	P1×P2	Bias parent
Glyma.15G251900	P1×P2	Bias parent
Glyma.03G029600	P1×P2	Bias parent
Glyma.07G266800	P1×P2	Bias parent
Glyma.20G155400	P1×P2	Bias parent
Glyma.13G125700	P1×P2	Bias parent
Glyma.18G076500	P1×P2	Bias parent
Glyma.03G030600	P1×P2	Bias parent
Glyma.16G203600	P1×P2	Bias parent
Glyma.05G165200	P1×P2	Bias parent
Glyma.16G178100	P1×P2	Bias parent
Glyma.11G014900	P1×P2	Bias parent
Glyma.11G230600	P1×P2	Bias parent
Glyma.17G109800	P1×P2	Bias parent
Glyma.05G057800	P1×P2	Bias parent
Glyma.19G173300	P1×P2	Bias parent
Glyma.10G277800	P1×P2	Bias parent
Glyma.17G002900	P1×P2	Bias parent
Glyma.10G167400	P1×P2	Bias parent
Glyma.12G207600	P1×P2	Bias parent
Glyma.20G035300	P1×P2	Bias parent
Glyma.05G179900	P1×P2	Bias parent
Glyma.02G099500	P1×P2	Bias parent
Glyma.03G030900	P1×P2	Bias parent
Glyma.04G211300	P1×P2	Bias parent
Glyma.06G033200	P1×P2	Bias parent
Glyma.01G157300	P1×P2	Bias parent
Glyma.05G067100	P1×P2	Bias parent
Glyma.19G151800	P1×P2	Bias parent
Glyma.15G045600	P1×P2	Bias parent
Glyma.02G217000	P1×P2	Bias parent
Glyma.01G086700	P1×P2	Bias parent
Glyma.04G044900	P1×P2	Bias parent
Glyma.07G073500	P1×P2	Bias parent
Glyma.02G303300	P1×P2	Bias parent
Glyma.15G118900	P1×P2	Bias parent
Glyma.07G048500	P1×P2	Bias parent
Glyma.06G011700	P1×P2	Bias parent
Glyma.13G088100	P1×P2	Bias parent
Glyma.06G227500	P1×P2	Bias parent
Glyma.07G146800	P1×P2	Bias parent
Glyma.03G066800	P1×P2	Bias parent
Glyma.08G039800	P1×P2	Bias parent
Glyma.11G122700	P1×P2	Bias parent
Glyma.03G017800	P1×P2	Bias parent
Glyma.10G145900	P1×P2	Bias parent
Glyma.19G256000	P1×P2	Bias parent
Glyma.03G030800	P1×P2	Bias parent
Glyma.06G107800	P1×P2	Bias parent
Glyma.01G087500	P1×P2	Bias parent
Glyma.02G140100	P1×P2	Bias parent
Glyma.02G093200	P1×P2	Bias parent
Glyma.17G037400	P1×P2	Bias parent
Glyma.04G032000	P1×P2	Bias parent
Glyma.13G157800	P1×P2	Bias parent
Glyma.18G082700	P1×P2	Bias parent
Glyma.20G013600	P1×P2	Bias parent
Glyma.14G209400	P1×P2	Bias parent
Glyma.03G172400	P1×P2	Bias parent
Glyma.17G206700	P1×P2	Bias parent
Glyma.07G015000	P1×P2	Bias parent
Glyma.07G030600	P1×P2	Bias parent
Glyma.13G155200	P1×P2	Bias parent
Glyma.04G227900	P1×P2	Bias parent
Glyma.17G253100	P1×P2	Bias parent
Glyma.18G006100	P1×P2	Bias parent
Glyma.01G230200	P1×P2	Bias parent
Glyma.U007000	P1×P2	Bias parent
Glyma.01G171400	P1×P2	Bias parent
Glyma.09G056900	P1×P2	Bias parent
Glyma.16G018500	P1×P2	Bias parent
Glyma.U034500	P1×P2	Bias parent
Glyma.12G015100	P1×P2	Bias parent
Glyma.10G221500	P1×P2	Bias parent
Glyma.05G064200	P1×P2	Bias parent
Glyma.12G221200	P1×P2	Bias parent
Glyma.01G146500	P1×P2	Bias parent
Glyma.04G191500	P1×P2	Bias parent
Glyma.08G011300	P1×P2	Bias parent
Glyma.18G082800	P1×P2	Bias parent
Glyma.09G078300	P1×P2	Bias parent
Glyma.19G026600	P1×P2	Bias parent
Glyma.07G196000	P1×P2	Bias parent
Glyma.14G212900	P1×P2	Bias parent
Glyma.20G180000	P1×P2	Bias parent
Glyma.05G186900	P1×P2	Bias parent
Glyma.17G160800	P1×P2	Bias parent
Glyma.08G179400	P1×P2	Bias parent
Glyma.05G017800	P1×P2	Bias parent
Glyma.06G036800	P1×P2	Bias parent
Glyma.06G143700	P1×P2	Bias parent
Glyma.18G153800	P1×P2	Bias parent
Glyma.11G204700	P1×P2	Bias parent
Glyma.18G187200	P1×P2	Bias parent
Glyma.19G217000	P1×P2	Bias parent
Glyma.02G225800	P1×P2	Bias parent
Glyma.14G210600	P1×P2	Bias parent
Glyma.19G256600	P1×P2	Bias parent
Glyma.13G108600	P1×P2	Bias parent
Glyma.17G145100	P1×P2	Bias parent
Glyma.14G080800	P1×P2	Bias parent
Glyma.02G308700	P1×P2	Bias parent
Glyma.03G243000	P1×P2	Bias parent
Glyma.02G250700	P1×P2	Bias parent
Glyma.20G133300	P1×P2	Bias parent
Glyma.16G209300	P1×P2	Bias parent
Glyma.11G049900	P1×P2	Bias parent
Glyma.18G031300	P1×P2	Bias parent
Glyma.12G221500	P1×P2	Bias parent
Glyma.14G004200	P1×P2	Bias parent
Glyma.11G121900	P1×P2	Bias parent
Glyma.07G150400	P1×P2	Bias parent
Glyma.11G011500	P1×P2	Bias parent
Glyma.15G231700	P1×P2	Bias parent
Glyma.12G015300	P1×P2	Bias parent
Glyma.15G062500	P1×P2	Bias parent
Glyma.11G121800	P1×P2	Bias parent
Glyma.03G255100	P1×P2	Bias parent
Glyma.12G233400	P1×P2	Bias parent
Glyma.14G197000	P1×P2	Bias parent
Glyma.19G148700	P1×P2	Bias parent
Glyma.07G052100	P1×P2	Bias parent
Glyma.12G135000	P1×P2	Bias parent
Glyma.16G089000	P1×P2	Bias parent
Glyma.07G125500	P1×P2	Bias parent
Glyma.17G243400	P1×P2	Bias parent
Glyma.13G310300	P1×P2	Bias parent
Glyma.17G013000	P1×P2	Bias parent
Glyma.14G199900	P1×P2	Bias parent
Glyma.09G272300	P1×P2	Bias parent
Glyma.12G032800	P1×P2	Bias parent
Glyma.11G238700	P1×P2	Bias parent
Glyma.08G060800	P1×P2	Bias parent
Glyma.20G169000	P1×P2	Bias parent
Glyma.14G053400	P1×P2	Bias parent
Glyma.20G157100	P1×P2	Bias parent
Glyma.08G326700	P1×P2	Bias parent
Glyma.01G185600	P1×P2	Bias parent
Glyma.03G074300	P1×P2	Bias parent
Glyma.02G260300	P1×P2	Bias parent
Glyma.19G085200	P1×P2	Bias parent
Glyma.13G310400	P1×P2	Bias parent
Glyma.12G030100	P1×P2	Bias parent
Glyma.16G214900	P1×P2	Bias parent
Glyma.10G257900	P1×P2	Bias parent
Glyma.13G135900	P1×P2	Bias parent
Glyma.04G166100	P1×P2	Bias parent
Glyma.11G021500	P1×P2	Bias parent
Glyma.17G111400	P1×P2	Bias parent
Glyma.19G254500	P1×P2	Bias parent
Glyma.15G263100	P1×P2	Bias parent
Glyma.16G177300	P1×P2	Bias parent
Glyma.14G175800	P1×P2	Bias parent
Glyma.20G170100	P1×P2	Bias parent
Glyma.14G077500	P1×P2	Bias parent
Glyma.U010900	P1×P2	Bias parent
Glyma.20G133200	P1×P2	Bias parent
Glyma.19G110700	P1×P2	Bias parent
Glyma.16G057600	P1×P2	Bias parent
Glyma.01G161700	P1×P2	Bias parent
Glyma.08G106000	P1×P2	Bias parent
Glyma.18G271100	P1×P2	Bias parent
Glyma.18G283100	P1×P2	Bias parent
Glyma.05G233300	P1×P2	Bias parent
Glyma.17G245800	P1×P2	Bias parent
Glyma.07G198700	P1×P2	Bias parent
Glyma.13G277000	P1×P2	Bias parent
Glyma.11G251500	P1×P2	Bias parent
Glyma.02G211600	P1×P2	Bias parent
Glyma.12G042400	P1×P2	Bias parent
Glyma.03G025600	P1×P2	Bias parent
Glyma.06G036300	P1×P2	Bias parent
Glyma.04G083800	P1×P2	Bias parent
Glyma.02G125100	P1×P2	Bias parent
Glyma.04G225100	P1×P2	Bias parent
Glyma.11G214500	P1×P2	Bias parent
Glyma.11G192600	P1×P2	Bias parent
Glyma.18G018800	P1×P2	Bias parent
Glyma.08G348300	P1×P2	Bias parent
Glyma.09G142900	P1×P2	Bias parent
Glyma.04G181900	P1×P2	Bias parent
Glyma.16G031100	P1×P2	Bias parent
Glyma.04G166300	P1×P2	Bias parent
Glyma.15G131200	P1×P2	Bias parent
Glyma.14G026000	P1×P2	Bias parent
Glyma.18G041100	P1×P2	Bias parent
Glyma.13G062200	P1×P2	Bias parent
Glyma.13G319000	P1×P2	Bias parent
Glyma.02G223700	P1×P2	Bias parent
Glyma.05G030600	P1×P2	Bias parent
Glyma.15G180000	P1×P2	Bias parent
Glyma.09G211200	P1×P2	Bias parent
Glyma.02G097700	P1×P2	Bias parent
Glyma.06G085200	P1×P2	Bias parent
Glyma.11G035900	P1×P2	Bias parent
Glyma.11G180500	P1×P2	Bias parent
Glyma.02G272700	P1×P2	Bias parent
Glyma.12G198100	P1×P2	Bias parent
Glyma.03G169100	P1×P2	Bias parent
Glyma.06G163000	P1×P2	Bias parent
Glyma.02G150200	P1×P2	Bias parent
Glyma.08G072400	P1×P2	Bias parent
Glyma.10G147700	P1×P2	Bias parent
Glyma.08G157800	P1×P2	Bias parent
Glyma.15G157700	P1×P2	Bias parent
Glyma.19G085100	P1×P2	Bias parent
Glyma.07G162900	P1×P2	Bias parent
Glyma.13G231500	P1×P2	Bias parent
Glyma.16G043200	P1×P2	Bias parent
Glyma.13G147700	P1×P2	Bias parent
Glyma.04G068000	P1×P2	Bias parent
Glyma.02G296600	P1×P2	Bias parent
Glyma.14G026100	P1×P2	Bias parent
Glyma.03G062800	P1×P2	Bias parent
Glyma.06G165700	P1×P2	Bias parent
Glyma.14G134100	P1×P2	Bias parent
Glyma.08G212300	P1×P2	Bias parent
Glyma.08G094600	P1×P2	Bias parent
Glyma.07G140300	P1×P2	Bias parent
Glyma.06G273600	P1×P2	Bias parent
Glyma.05G243900	P1×P2	Bias parent
Glyma.14G063200	P1×P2	Bias parent
Glyma.06G104800	P1×P2	Bias parent
Glyma.18G265800	P1×P2	Bias parent
Glyma.03G228500	P1×P2	Bias parent
Glyma.02G181500	P1×P2	Bias parent
Glyma.17G135100	P1×P2	Bias parent
Glyma.17G174700	P1×P2	Bias parent
Glyma.03G131100	P1×P2	Bias parent
Glyma.16G089700	P1×P2	Bias parent
Glyma.09G010700	P1×P2	Bias parent
Glyma.15G076500	P1×P2	Bias parent
Glyma.18G121900	P1×P2	Bias parent
Glyma.05G086400	P1×P2	Bias parent
Glyma.20G159300	P1×P2	Bias parent
Glyma.01G018800	P1×P2	Bias parent
Glyma.U007700	P1×P2	Bias parent
Glyma.10G262800	P1×P2	Bias parent
Glyma.06G258000	P1×P2	Bias parent
Glyma.17G113600	P1×P2	Bias parent
Glyma.U020700	P1×P2	Bias parent
Glyma.12G081400	P1×P2	Bias parent
Glyma.20G123400	P1×P2	Bias parent
Glyma.06G153900	P1×P2	Bias parent
Glyma.11G116600	P1×P2	Bias parent
Glyma.08G332200	P1×P2	Bias parent
Glyma.07G034900	P1×P2	Bias parent
Glyma.20G015200	P1×P2	Bias parent
Glyma.19G242800	P1×P2	Bias parent
Glyma.07G066000	P1×P2	Bias parent
Glyma.06G189900	P1×P2	Bias parent
Glyma.14G038500	P1×P2	Bias parent
Glyma.20G066800	P1×P2	Bias parent
Glyma.09G032400	P1×P2	Bias parent
Glyma.05G059100	P1×P2	Bias parent
Glyma.10G296500	P1×P2	Bias parent
Glyma.08G153700	P1×P2	Bias parent
Glyma.08G200500	P1×P2	Bias parent
Glyma.13G035900	P1×P2	Bias parent
Glyma.09G130500	P1×P2	Bias parent
Glyma.17G211900	P1×P2	Bias parent
Glyma.17G174500	P1×P2	Bias parent
Glyma.06G002500	P1×P2	Bias parent
Glyma.03G145500	P1×P2	Bias parent
Glyma.11G057500	P1×P2	Bias parent
Glyma.18G082200	P1×P2	Bias parent
Glyma.01G234500	P1×P2	Bias parent
Glyma.07G140200	P1×P2	Bias parent
Glyma.13G226600	P1×P2	Bias parent
Glyma.10G284400	P1×P2	Bias parent
Glyma.16G089900	P1×P2	Bias parent
Glyma.04G024000	P1×P2	Bias parent
Glyma.11G141400	P1×P2	Bias parent
Glyma.08G082200	P1×P2	Bias parent
Glyma.10G020900	P1×P2	Bias parent
Glyma.06G307700	P1×P2	Bias parent
Glyma.17G066600	P1×P2	Bias parent
Glyma.09G250400	P1×P2	Bias parent
Glyma.18G265900	P1×P2	Bias parent
Glyma.19G229700	P1×P2	Bias parent
Glyma.11G080600	P1×P2	Bias parent
Glyma.11G114500	P1×P2	Bias parent
Glyma.15G098200	P1×P2	Bias parent
Glyma.18G128200	P1×P2	Bias parent
Glyma.03G216900	P1×P2	Bias parent
Glyma.04G097700	P1×P2	Bias parent
Glyma.18G011900	P1×P2	Bias parent
Glyma.02G068600	P1×P2	Bias parent
Glyma.17G149300	P1×P2	Bias parent
Glyma.09G213100	P1×P2	Bias parent
Glyma.17G211700	P1×P2	Bias parent
Glyma.18G008300	P1×P2	Bias parent
Glyma.17G137300	P1×P2	Bias parent
Glyma.17G150100	P1×P2	Bias parent
Glyma.08G261000	P1×P2	Bias parent
Glyma.02G286200	P1×P2	Bias parent
Glyma.06G271500	P1×P2	Bias parent
Glyma.15G231500	P1×P2	Bias parent
Glyma.04G012700	P1×P2	Bias parent
Glyma.06G099100	P1×P2	Bias parent
Glyma.02G239800	P1×P2	Bias parent
Glyma.09G129400	P1×P2	Bias parent
Glyma.11G212800	P1×P2	Bias parent
Glyma.09G213200	P1×P2	Bias parent
Glyma.17G162000	P1×P2	Bias parent
Glyma.03G070200	P1×P2	Bias parent
Glyma.02G166500	P1×P2	Bias parent
Glyma.10G221400	P1×P2	Bias parent
Glyma.04G120000	P1×P2	Bias parent
Glyma.11G234100	P1×P2	Bias parent
Glyma.17G032800	P1×P2	Bias parent
Glyma.02G068400	P1×P2	Bias parent
Glyma.12G093100	P1×P2	Bias parent
Glyma.07G223400	P1×P2	Bias parent
Glyma.03G047800	P1×P2	Bias parent
Glyma.05G221800	P1×P2	Bias parent
Glyma.10G015000	P1×P2	Bias parent
Glyma.19G132800	P1×P2	Bias parent
Glyma.06G114800	P1×P2	Bias parent
Glyma.14G156200	P1×P2	Bias parent
Glyma.02G311900	P1×P2	Bias parent
Glyma.10G003000	P1×P2	Bias parent
Glyma.13G179400	P1×P2	Bias parent
Glyma.14G061200	P1×P2	Bias parent
Glyma.16G175900	P1×P2	Bias parent
Glyma.03G070100	P1×P2	Bias parent
Glyma.14G158800	P1×P2	Bias parent
Glyma.17G042100	P1×P2	Bias parent
Glyma.09G154100	P1×P2	Bias parent
Glyma.08G261200	P1×P2	Bias parent
Glyma.15G184400	P1×P2	Bias parent
Glyma.05G076800	P1×P2	Bias parent
Glyma.09G009500	P1×P2	Bias parent
Glyma.15G255200	P1×P2	Bias parent
Glyma.17G115600	P1×P2	Bias parent
Glyma.09G237000	P1×P2	Bias parent
Glyma.17G029200	P1×P2	Bias parent
Glyma.07G005300	P1×P2	Bias parent
Glyma.19G097900	P1×P2	Bias parent
Glyma.11G210000	P1×P2	Bias parent
Glyma.07G066300	P1×P2	Bias parent
Glyma.12G032200	P1×P2	Bias parent
Glyma.18G273100	P1×P2	Bias parent
Glyma.15G040700	P1×P2	Bias parent
Glyma.02G188000	P1×P2	Bias parent
Glyma.20G150000	P1×P2	Bias parent
Glyma.19G019300	P1×P2	Bias parent
Glyma.02G064700	P1×P2	Bias parent
Glyma.16G182400	P1×P2	Bias parent
Glyma.12G167300	P1×P2	Bias parent
Glyma.03G167900	P1×P2	Bias parent
Glyma.07G202200	P1×P2	Bias parent
Glyma.15G044800	P1×P2	Bias parent
Glyma.12G072400	P1×P2	Bias parent
Glyma.02G160600	P1×P2	Bias parent
Glyma.15G186100	P1×P2	Bias parent
Glyma.02G133000	P1×P2	Bias parent
Glyma.16G037500	P1×P2	Bias parent
Glyma.19G139200	P1×P2	Bias parent
Glyma.04G038100	P1×P2	Bias parent
Glyma.04G197600	P1×P2	Bias parent
Glyma.18G063500	P1×P2	Bias parent
Glyma.06G208500	P1×P2	Bias parent
Glyma.06G162700	P1×P2	Bias parent
Glyma.17G102200	P1×P2	Bias parent
Glyma.08G043800	P1×P2	Bias parent
Glyma.18G099500	P1×P2	Bias parent
Glyma.03G251700	P1×P2	Bias parent
Glyma.19G020400	P1×P2	Bias parent
Glyma.03G070300	P1×P2	Bias parent
Glyma.01G191900	P1×P2	Bias parent
Glyma.12G214100	P1×P2	Bias parent
Glyma.08G199800	P1×P2	Bias parent
Glyma.15G139600	P1×P2	Bias parent
Glyma.01G127400	P1×P2	Bias parent
Glyma.13G138600	P1×P2	Bias parent
Glyma.14G156300	P1×P2	Bias parent
Glyma.07G265900	P1×P2	Bias parent
Glyma.04G124800	P1×P2	Bias parent
Glyma.15G176600	P1×P2	Bias parent
Glyma.18G000200	P1×P2	Bias parent
Glyma.02G241000	P1×P2	Bias parent
Glyma.06G196200	P1×P2	Bias parent
Glyma.07G008100	P1×P2	Bias parent
Glyma.08G124300	P1×P2	Bias parent
Glyma.13G224900	P1×P2	Bias parent
Glyma.01G005000	P1×P2	Bias parent
Glyma.02G255600	P1×P2	Bias parent
Glyma.17G236400	P1×P2	Bias parent
Glyma.08G175900	P1×P2	Bias parent
Glyma.18G036200	P1×P2	Bias parent
Glyma.03G043000	P1×P2	Bias parent
Glyma.17G248400	P1×P2	Bias parent
Glyma.03G031000	P1×P2	Bias parent
Glyma.19G127000	P1×P2	Bias parent
Glyma.13G352000	P1×P2	Bias parent
Glyma.12G118600	P1×P2	Bias parent
Glyma.05G068000	P1×P2	Bias parent
Glyma.14G193600	P1×P2	Bias parent
Glyma.02G040400	P1×P2	Bias parent
Glyma.02G172800	P1×P2	Bias parent
Glyma.13G199300	P1×P2	Bias parent
Glyma.13G200800	P1×P2	Bias parent
Glyma.02G108300	P1×P2	Bias parent
Glyma.01G223000	P1×P2	Bias parent
Glyma.19G203900	P1×P2	Bias parent
Glyma.08G080500	P1×P2	Bias parent
Glyma.02G121300	P1×P2	Bias parent
Glyma.12G060700	P1×P2	Bias parent
Glyma.04G195300	P1×P2	Bias parent
Glyma.12G238200	P1×P2	Bias parent
Glyma.06G196400	P1×P2	Bias parent
Glyma.10G154400	P1×P2	Bias parent
Glyma.04G110400	P1×P2	Bias parent
Glyma.11G137300	P1×P2	Bias parent
Glyma.09G134600	P1×P2	Bias parent
Glyma.17G153300	P1×P2	Bias parent
Glyma.15G091600	P1×P2	Bias parent
Glyma.08G307600	P1×P2	Bias parent
Glyma.06G267300	P1×P2	Bias parent
Glyma.17G189300	P1×P2	Bias parent
Glyma.12G050600	P1×P2	Bias parent
Glyma.17G236200	P1×P2	Bias parent
Glyma.05G239400	P1×P2	Bias parent
Glyma.17G251800	P1×P2	Bias parent
Glyma.10G237500	P1×P2	Bias parent
Glyma.18G158900	P1×P2	Bias parent
Glyma.13G366800	P1×P2	Bias parent
Glyma.19G260400	P1×P2	Bias parent
Glyma.07G021300	P1×P2	Bias parent
Glyma.02G145400	P1×P2	Bias parent
Glyma.04G026500	P1×P2	Bias parent
Glyma.06G267400	P1×P2	Bias parent
Glyma.01G178500	P1×P2	Bias parent
Glyma.10G093100	P1×P2	Bias parent
Glyma.02G042800	P1×P2	Bias parent
Glyma.17G202700	P1×P2	Bias parent
Glyma.15G040100	P1×P2	Bias parent
Glyma.12G059100	P1×P2	Bias parent
Glyma.04G148300	P1×P2	Bias parent
Glyma.13G210000	P1×P2	Bias parent
Glyma.10G058900	P1×P2	Bias parent
Glyma.03G138200	P1×P2	Bias parent
Glyma.13G138100	P1×P2	Bias parent
Glyma.11G149900	P1×P2	Bias parent
Glyma.15G137400	P1×P2	Bias parent
Glyma.12G062700	P1×P2	Bias parent
Glyma.17G251700	P1×P2	Bias parent
Glyma.09G254500	P1×P2	Bias parent
Glyma.14G193700	P1×P2	Bias parent
Glyma.06G133000	P1×P2	Bias parent
Glyma.11G040600	P1×P2	Bias parent
Glyma.04G199900	P1×P2	Bias parent
Glyma.20G235100	P1×P2	Bias parent
Glyma.02G042700	P1×P2	Bias parent
Glyma.03G175200	P1×P2	Bias parent
Glyma.06G196600	P1×P2	Bias parent
Glyma.02G039100	P1×P2	Bias parent
Glyma.02G170500	P1×P2	Bias parent
Glyma.10G139300	P1×P2	Bias parent
Glyma.07G069500	P1×P2	Bias parent
Glyma.14G130400	P1×P2	Bias parent
Glyma.17G069200	P1×P2	Bias parent
Glyma.14G010500	P1×P2	Bias parent
Glyma.11G208700	P1×P2	Bias parent
Glyma.13G236500	P1×P2	Bias parent
Glyma.13G094700	P1×P2	Bias parent
Glyma.07G180600	P1×P2	Bias parent
Glyma.06G030100	P1×P2	Bias parent
Glyma.10G007400	P1×P2	Bias parent
Glyma.10G235100	P1×P2	Bias parent
Glyma.19G223200	P1×P2	Bias parent
Glyma.10G262700	P1×P2	Bias parent
Glyma.03G261300	P1×P2	Bias parent
Glyma.02G039000	P1×P2	Bias parent
Glyma.06G302300	P1×P2	Bias parent
Glyma.18G266900	P1×P2	Bias parent
Glyma.08G329300	P1×P2	Bias parent
Glyma.19G030000	P1×P2	Bias parent
Glyma.06G277000	P1×P2	Bias parent
Glyma.12G096300	P1×P2	Bias parent
Glyma.13G008900	P1×P2	Bias parent
Glyma.03G165600	P1×P2	Bias parent
Glyma.10G259000	P1×P2	Bias parent
Glyma.16G157100	P1×P2	Bias parent
Glyma.08G187600	P1×P2	Bias parent
Glyma.04G087200	P1×P2	Bias parent
Glyma.13G285300	P1×P2	Bias parent
Glyma.07G153100	P1×P2	Bias parent
Glyma.10G176200	P1×P2	Bias parent
Glyma.14G193900	P1×P2	Bias parent
Glyma.03G248400	P1×P2	Bias parent
Glyma.16G202500	P1×P2	Bias parent
Glyma.14G130600	P1×P2	Bias parent
Glyma.18G136200	P1×P2	Bias parent
Glyma.17G118500	P1×P2	Bias parent
Glyma.11G216100	P1×P2	Bias parent
Glyma.14G071700	P1×P2	Bias parent
Glyma.02G260800	P1×P2	Bias parent
Glyma.08G195300	P1×P2	Bias parent
Glyma.15G274300	P1×P2	Bias parent
Glyma.02G294100	P1×P2	Bias parent
Glyma.06G170300	P1×P2	Bias parent
Glyma.09G205100	P1×P2	Bias parent
Glyma.10G048100	P1×P2	Bias parent
Glyma.08G220800	P1×P2	Bias parent
Glyma.20G081000	P1×P2	Bias parent
Glyma.15G083500	P1×P2	Bias parent
Glyma.11G157100	P1×P2	Bias parent
Glyma.09G063200	P1×P2	Bias parent
Glyma.16G202400	P1×P2	Bias parent
Glyma.15G019100	P1×P2	Bias parent
Glyma.09G148900	P1×P2	Bias parent
Glyma.01G168700	P1×P2	Bias parent
Glyma.05G007600	P1×P2	Bias parent
Glyma.14G071800	P1×P2	Bias parent
Glyma.17G057100	P1×P2	Bias parent
Glyma.03G234500	P1×P2	Bias parent
Glyma.14G056200	P1×P2	Bias parent
Glyma.02G035200	P1×P2	Bias parent
Glyma.17G082100	P1×P2	Bias parent
Glyma.17G023700	P1×P2	Bias parent
Glyma.19G186300	P1×P2	Bias parent
Glyma.04G236900	P1×P2	Bias parent
Glyma.10G239100	P1×P2	Bias parent
Glyma.19G115800	P1×P2	Bias parent
Glyma.15G034400	P1×P2	Bias parent
Glyma.03G128900	P1×P2	Bias parent
Glyma.09G124600	P1×P2	Bias parent
Glyma.20G144800	P1×P2	Bias parent
Glyma.19G211700	P1×P2	Bias parent
Glyma.01G230900	P1×P2	Bias parent
Glyma.04G138600	P1×P2	Bias parent
Glyma.07G049500	P1×P2	Bias parent
Glyma.02G001700	P1×P2	Bias parent
Glyma.19G221000	P1×P2	Bias parent
Glyma.10G132300	P1×P2	Bias parent
Glyma.03G018800	P1×P2	Bias parent
Glyma.15G071300	P1×P2	Bias parent
Glyma.19G044900	P1×P2	Bias parent
Glyma.06G300100	P1×P2	Bias parent
Glyma.14G130700	P1×P2	Bias parent
Glyma.20G178300	P1×P2	Bias parent
Glyma.05G019800	P1×P2	Bias parent
Glyma.13G232400	P1×P2	Bias parent
Glyma.15G240600	P1×P2	Bias parent
Glyma.18G002100	P1×P2	Bias parent
Glyma.07G049400	P1×P2	Bias parent
Glyma.17G169800	P1×P2	Bias parent
Glyma.17G084500	P1×P2	Bias parent
Glyma.13G087200	P1×P2	Bias parent
Glyma.15G142200	P1×P2	Bias parent
Glyma.04G092100	P1×P2	Bias parent
Glyma.01G009200	P1×P2	Bias parent
Glyma.U013800	P1×P2	Bias parent
Glyma.14G139400	P1×P2	Bias parent
Glyma.16G143200	P1×P2	Bias parent
Glyma.03G136300	P1×P2	Bias parent
Glyma.12G040400	P1×P2	Bias parent
Glyma.17G035200	P1×P2	Bias parent
Glyma.08G330800	P1×P2	Bias parent
Glyma.12G015400	P1×P2	Bias parent
Glyma.11G118000	P1×P2	Bias parent
Glyma.01G038900	P1×P2	Bias parent
Glyma.09G173400	P1×P2	Bias parent
Glyma.15G213700	P1×P2	Bias parent
Glyma.19G243000	P1×P2	Bias parent
Glyma.03G041400	P1×P2	Bias parent
Glyma.05G032200	P1×P2	Bias parent
Glyma.11G118100	P1×P2	Bias parent
Glyma.04G028300	P1×P2	Bias parent
Glyma.16G037900	P1×P2	Bias parent
Glyma.05G044200	P1×P2	Bias parent
Glyma.06G032100	P1×P2	Bias parent
Glyma.01G181200	P1×P2	Bias parent
Glyma.10G048500	P1×P2	Bias parent
Glyma.12G174900	P1×P2	Bias parent
Glyma.11G013900	P1×P2	Bias parent
Glyma.02G233700	P1×P2	Bias parent
Glyma.01G203200	P1×P2	Bias parent
Glyma.17G157600	P1×P2	Bias parent
Glyma.20G009000	P1×P2	Bias parent
Glyma.09G207300	P1×P2	Bias parent
Glyma.17G133600	P1×P2	Bias parent
Glyma.07G050600	P1×P2	Bias parent
Glyma.16G155100	P1×P2	Bias parent
Glyma.19G160100	P1×P2	Bias parent
Glyma.06G157800	P1×P2	Bias parent
Glyma.18G075200	P1×P2	Bias parent
Glyma.01G014800	P1×P2	Bias parent
Glyma.15G201600	P1×P2	Bias parent
Glyma.02G125900	P1×P2	Bias parent
Glyma.08G220500	P1×P2	Bias parent
Glyma.03G256200	P1×P2	Bias parent
Glyma.15G007500	P1×P2	Bias parent
Glyma.13G090600	P1×P2	Bias parent
Glyma.09G004400	P1×P2	Bias parent
Glyma.12G088400	P1×P2	Bias parent
Glyma.15G237600	P1×P2	Bias parent
Glyma.07G267800	P1×P2	Bias parent
Glyma.07G050900	P1×P2	Bias parent
Glyma.09G026100	P1×P2	Bias parent
Glyma.07G194300	P1×P2	Bias parent
Glyma.05G178500	P1×P2	Bias parent
Glyma.07G049900	P1×P2	Bias parent
Glyma.15G044200	P1×P2	Bias parent
Glyma.18G197800	P1×P2	Bias parent
Glyma.12G001000	P1×P2	Bias parent
Glyma.03G063000	P1×P2	Bias parent
Glyma.02G255200	P1×P2	Bias parent
Glyma.06G143300	P1×P2	Bias parent
Glyma.20G009300	P1×P2	Bias parent
Glyma.13G163900	P1×P2	Bias parent
Glyma.19G003100	P1×P2	Bias parent
Glyma.14G223400	P1×P2	Bias parent
Glyma.16G011500	P1×P2	Bias parent
Glyma.04G236600	P1×P2	Bias parent
Glyma.02G086200	P1×P2	Bias parent
Glyma.09G185200	P1×P2	Bias parent
Glyma.11G001500	P1×P2	Bias parent
Glyma.16G179300	P1×P2	Bias parent
Glyma.08G158200	P1×P2	Bias parent
Glyma.13G283600	P1×P2	Bias parent
Glyma.06G324700	P1×P2	Bias parent
Glyma.09G099000	P1×P2	Bias parent
Glyma.03G220100	P1×P2	Bias parent
Glyma.03G151800	P1×P2	Bias parent
Glyma.11G204200	P1×P2	Bias parent
Glyma.06G095400	P1×P2	Bias parent
Glyma.19G233400	P1×P2	Bias parent
Glyma.10G012900	P1×P2	Bias parent
Glyma.13G368900	P1×P2	Bias parent
Glyma.13G329300	P1×P2	Bias parent
Glyma.03G065500	P1×P2	Bias parent
Glyma.07G218900	P1×P2	Bias parent
Glyma.04G165900	P1×P2	Bias parent
Glyma.11G037600	P1×P2	Bias parent
Glyma.05G056300	P1×P2	Bias parent
Glyma.10G058200	P1×P2	Bias parent
Glyma.18G134200	P1×P2	Bias parent
Glyma.15G230700	P1×P2	Bias parent
Glyma.11G036900	P1×P2	Bias parent
Glyma.09G283400	P1×P2	Bias parent
Glyma.02G128400	P1×P2	Bias parent
Glyma.04G011900	P1×P2	Bias parent
Glyma.11G249000	P1×P2	Bias parent
Glyma.12G055900	P1×P2	Bias parent
Glyma.02G116400	P1×P2	Bias parent
Glyma.08G193500	P1×P2	Bias parent
Glyma.14G127800	P1×P2	Bias parent
Glyma.06G193800	P1×P2	Bias parent
Glyma.17G158600	P1×P2	Bias parent
Glyma.13G034000	P1×P2	Bias parent
Glyma.17G134600	P1×P2	Bias parent
Glyma.16G005100	P1×P2	Bias parent
Glyma.09G136000	P1×P2	Bias parent
Glyma.02G285200	P1×P2	Bias parent
Glyma.07G031900	P1×P2	Bias parent
Glyma.01G206500	P1×P2	Bias parent
Glyma.14G115900	P1×P2	Bias parent
Glyma.04G238600	P1×P2	Bias parent
Glyma.02G008500	P1×P2	Bias parent
Glyma.U008300	P1×P2	Bias parent
Glyma.U021300	P1×P2	Bias parent
Glyma.07G080900	P1×P2	Bias parent
Glyma.01G184700	P1×P2	Bias parent
Glyma.15G229600	P1×P2	Bias parent
Glyma.03G232700	P1×P2	Bias parent
Glyma.11G022400	P1×P2	Bias parent
Glyma.20G110900	P1×P2	Bias parent
Glyma.13G058100	P1×P2	Bias parent
Glyma.04G021200	P1×P2	Bias parent
Glyma.14G162100	P1×P2	Bias parent
Glyma.13G132400	P1×P2	Bias parent
Glyma.01G052700	P1×P2	Bias parent
Glyma.20G195900	P1×P2	Bias parent
Glyma.17G051800	P1×P2	Bias parent
Glyma.12G028400	P1×P2	Bias parent
Glyma.18G237700	P1×P2	Bias parent
Glyma.14G030400	P1×P2	Bias parent
Glyma.08G120700	P1×P2	Bias parent
Glyma.07G004200	P1×P2	Bias parent
Glyma.09G187700	P1×P2	Bias parent
Glyma.06G286100	P1×P2	Bias parent
Glyma.11G022300	P1×P2	Bias parent
Glyma.01G098400	P1×P2	Bias parent
Glyma.08G237000	P1×P2	Bias parent
Glyma.18G066000	P1×P2	Bias parent
Glyma.19G196400	P1×P2	Bias parent
Glyma.10G063100	P1×P2	Bias parent
Glyma.04G141400	P1×P2	Bias parent
Glyma.08G347400	P1×P2	Bias parent
Glyma.08G168800	P1×P2	Bias parent
Glyma.11G144600	P1×P2	Bias parent
Glyma.05G219100	P1×P2	Bias parent
Glyma.06G023400	P1×P2	Bias parent
Glyma.07G089500	P1×P2	Bias parent
Glyma.08G225000	P1×P2	Bias parent
Glyma.18G005000	P1×P2	Bias parent
Glyma.14G162300	P1×P2	Bias parent
Glyma.06G084300	P1×P2	Bias parent
Glyma.05G063100	P1×P2	Bias parent
Glyma.19G221800	P1×P2	Bias parent
Glyma.02G210000	P1×P2	Bias parent
Glyma.13G291600	P1×P2	Bias parent
Glyma.19G003700	P1×P2	Bias parent
Glyma.02G165700	P1×P2	Bias parent
Glyma.05G173400	P1×P2	Bias parent
Glyma.12G209700	P1×P2	Bias parent
Glyma.15G266300	P1×P2	Bias parent
Glyma.18G054100	P1×P2	Bias parent
Glyma.14G101400	P1×P2	Bias parent
Glyma.18G042100	P1×P2	Bias parent
Glyma.07G077400	P1×P2	Bias parent
Glyma.08G073300	P1×P2	Bias parent
Glyma.12G043500	P1×P2	Bias parent
Glyma.09G212600	P1×P2	Bias parent
Glyma.02G261700	P1×P2	Bias parent
Glyma.18G235600	P1×P2	Bias parent
Glyma.08G046500	P1×P2	Bias parent
Glyma.09G069900	P1×P2	Bias parent
Glyma.08G193100	P1×P2	Bias parent
Glyma.05G043800	P1×P2	Bias parent
Glyma.18G260500	P1×P2	Bias parent
Glyma.03G087600	P1×P2	Bias parent
Glyma.18G272500	P1×P2	Bias parent
Glyma.14G029700	P1×P2	Bias parent
Glyma.05G173100	P1×P2	Bias parent
Glyma.08G171800	P1×P2	Bias parent
Glyma.15G073700	P1×P2	Bias parent
Glyma.09G261700	P1×P2	Bias parent
Glyma.03G002600	P1×P2	Bias parent
Glyma.15G022300	P1×P2	Bias parent
Glyma.06G213600	P1×P2	Bias parent
Glyma.13G051900	P1×P2	Bias parent
Glyma.09G043200	P1×P2	Bias parent
Glyma.03G195600	P1×P2	Bias parent
Glyma.04G033600	P1×P2	Bias parent
Glyma.07G065600	P1×P2	Bias parent
Glyma.06G298500	P1×P2	Bias parent
Glyma.09G153900	P1×P2	Bias parent
Glyma.20G158500	P1×P2	Bias parent
Glyma.05G136200	P1×P2	Bias parent
Glyma.14G078800	P1×P2	Bias parent
Glyma.08G132300	P1×P2	Bias parent
Glyma.04G070500	P1×P2	Bias parent
Glyma.13G333200	P1×P2	Bias parent
Glyma.06G117800	P1×P2	Bias parent
Glyma.15G061800	P1×P2	Bias parent
Glyma.13G146600	P1×P2	Bias parent
Glyma.11G071700	P1×P2	Bias parent
Glyma.14G054800	P1×P2	Bias parent
Glyma.12G102300	P1×P2	Bias parent
Glyma.18G042300	P1×P2	Bias parent
Glyma.06G103200	P1×P2	Bias parent
Glyma.07G077600	P1×P2	Bias parent
Glyma.06G035000	P1×P2	Bias parent
Glyma.06G050600	P1×P2	Bias parent
Glyma.16G211200	P1×P2	Bias parent
Glyma.02G072500	P1×P2	Bias parent
Glyma.01G015600	P1×P2	Bias parent
Glyma.01G172000	P1×P2	Bias parent
Glyma.03G002900	P1×P2	Bias parent
Glyma.13G281900	P1×P2	Bias parent
Glyma.14G088300	P1×P2	Bias parent
Glyma.13G266300	P1×P2	Bias parent
Glyma.06G298600	P1×P2	Bias parent
Glyma.06G117900	P1×P2	Bias parent
Glyma.11G215800	P1×P2	Bias parent
Glyma.13G333300	P1×P2	Bias parent
Glyma.07G136500	P1×P2	Bias parent
Glyma.11G046400	P1×P2	Bias parent
Glyma.18G294100	P1×P2	Bias parent
Glyma.18G188800	P1×P2	Bias parent
Glyma.05G016300	P1×P2	Bias parent
Glyma.19G133100	P1×P2	Bias parent
Glyma.03G217300	P1×P2	Bias parent
Glyma.18G005600	P1×P2	Bias parent
Glyma.18G235700	P1×P2	Bias parent
Glyma.07G026300	P1×P2	Bias parent
Glyma.12G031800	P1×P2	Bias parent
Glyma.05G043900	P1×P2	Bias parent
Glyma.06G308600	P1×P2	Bias parent
Glyma.08G071100	P1×P2	Bias parent
Glyma.18G066500	P1×P2	Bias parent
Glyma.06G247100	P1×P2	Bias parent
Glyma.02G271300	P1×P2	Bias parent
Glyma.07G053800	P1×P2	Bias parent
Glyma.12G114500	P1×P2	Bias parent
Glyma.17G090700	P1×P2	Bias parent
Glyma.13G333400	P1×P2	Bias parent
Glyma.09G189300	P1×P2	Bias parent
Glyma.12G224400	P1×P2	Bias parent
Glyma.05G119100	P1×P2	Bias parent
Glyma.04G228400	P1×P2	Bias parent
Glyma.18G117100	P1×P2	Bias parent
Glyma.04G098600	P1×P2	Bias parent
Glyma.10G187200	P1×P2	Bias parent
Glyma.07G031100	P1×P2	Bias parent
Glyma.12G031000	P1×P2	Bias parent
Glyma.09G224200	P1×P2	Bias parent
Glyma.08G235000	P1×P2	Bias parent
Glyma.18G000800	P1×P2	Bias parent
Glyma.12G224300	P1×P2	Bias parent
Glyma.08G308600	P1×P2	Bias parent
Glyma.06G052900	P1×P2	Bias parent
Glyma.11G093400	P1×P2	Bias parent
Glyma.06G074300	P1×P2	Bias parent
Glyma.16G088400	P1×P2	Bias parent
Glyma.15G004900	P1×P2	Bias parent
Glyma.07G189700	P1×P2	Bias parent
Glyma.15G219400	P1×P2	Bias parent
Glyma.11G032600	P1×P2	Bias parent
Glyma.16G149700	P1×P2	Bias parent
Glyma.06G050300	P1×P2	Bias parent
Glyma.04G194600	P1×P2	Bias parent
Glyma.14G062000	P1×P2	Bias parent
Glyma.15G271900	P1×P2	Bias parent
Glyma.20G185600	P1×P2	Bias parent
Glyma.11G178900	P1×P2	Bias parent
Glyma.18G227400	P1×P2	Bias parent
Glyma.19G169800	P1×P2	Bias parent
Glyma.12G045700	P1×P2	Bias parent
Glyma.15G028800	P1×P2	Bias parent
Glyma.11G139300	P1×P2	Bias parent
Glyma.06G113000	P1×P2	Bias parent
Glyma.10G224500	P1×P2	Bias parent
Glyma.08G333700	P1×P2	Bias parent
Glyma.19G155000	P1×P2	Bias parent
Glyma.11G105800	P1×P2	Bias parent
Glyma.13G166500	P1×P2	Bias parent
Glyma.11G046900	P1×P2	Bias parent
Glyma.01G017800	P1×P2	Bias parent
Glyma.16G040500	P1×P2	Bias parent
Glyma.11G223000	P1×P2	Bias parent
Glyma.15G219300	P1×P2	Bias parent
Glyma.01G198200	P1×P2	Bias parent
Glyma.06G127700	P1×P2	Bias parent
Glyma.05G195500	P1×P2	Bias parent
Glyma.09G104200	P1×P2	Bias parent
Glyma.07G251800	P1×P2	Bias parent
Glyma.17G138800	P1×P2	Bias parent
Glyma.11G056200	P1×P2	Bias parent
Glyma.03G120200	P1×P2	Bias parent
Glyma.03G048600	P1×P2	Bias parent
Glyma.03G215100	P1×P2	Bias parent
Glyma.13G142400	P1×P2	Bias parent
Glyma.17G246500	P1×P2	Bias parent
Glyma.13G240900	P1×P2	Bias parent
Glyma.10G053000	P1×P2	Bias parent
Glyma.08G071600	P1×P2	Bias parent
Glyma.08G152500	P1×P2	Bias parent
Glyma.19G011300	P1×P2	Bias parent
Glyma.05G217500	P1×P2	Bias parent
Glyma.14G111600	P1×P2	Bias parent
Glyma.11G127100	P1×P2	Bias parent
Glyma.13G237200	P1×P2	Bias parent
Glyma.11G154700	P1×P2	Bias parent
Glyma.09G069500	P1×P2	Bias parent
Glyma.04G050300	P1×P2	Bias parent
Glyma.15G041600	P1×P2	Bias parent
Glyma.09G179900	P1×P2	Bias parent
Glyma.18G010500	P1×P2	Bias parent
Glyma.16G198900	P1×P2	Bias parent
Glyma.18G225000	P1×P2	Bias parent
Glyma.16G015600	P1×P2	Bias parent
Glyma.12G031300	P1×P2	Bias parent
Glyma.14G049200	P1×P2	Bias parent
Glyma.11G091300	P1×P2	Bias parent
Glyma.19G047800	P1×P2	Bias parent
Glyma.13G301400	P1×P2	Bias parent
Glyma.08G262200	P1×P2	Bias parent
Glyma.05G146300	P1×P2	Bias parent
Glyma.19G069200	P1×P2	Bias parent
Glyma.03G191100	P1×P2	Bias parent
Glyma.20G080900	P1×P2	Bias parent
Glyma.02G080300	P1×P2	Bias parent
Glyma.15G051500	P1×P2	Bias parent
Glyma.20G124200	P1×P2	Bias parent
Glyma.03G178200	P1×P2	Bias parent
Glyma.14G074300	P1×P2	Bias parent
Glyma.02G153000	P1×P2	Bias parent
Glyma.02G021900	P1×P2	Bias parent
Glyma.12G106800	P1×P2	Bias parent
Glyma.06G186300	P1×P2	Bias parent
Glyma.12G179600	P1×P2	Bias parent
Glyma.17G175400	P1×P2	Bias parent
Glyma.12G008400	P1×P2	Bias parent
Glyma.01G208000	P1×P2	Bias parent
Glyma.01G162100	P1×P2	Bias parent
Glyma.02G080200	P1×P2	Bias parent
Glyma.20G210700	P1×P2	Bias parent
Glyma.17G246300	P1×P2	Bias parent
Glyma.16G127900	P1×P2	Bias parent
Glyma.14G170100	P1×P2	Bias parent
Glyma.14G147800	P1×P2	Bias parent
Glyma.13G240600	P1×P2	Bias parent
Glyma.17G126500	P1×P2	Bias parent
Glyma.12G084900	P1×P2	Bias parent
Glyma.17G163500	P1×P2	Bias parent
Glyma.07G102600	P1×P2	Bias parent
Glyma.10G187800	P1×P2	Bias parent
Glyma.16G040100	P1×P2	Bias parent
Glyma.01G042400	P1×P2	Bias parent
Glyma.06G272900	P1×P2	Bias parent
Glyma.19G011600	P1×P2	Bias parent
Glyma.07G126200	P1×P2	Bias parent
Glyma.01G188400	P1×P2	Bias parent
Glyma.07G031700	P1×P2	Bias parent
Glyma.13G301700	P1×P2	Bias parent
Glyma.16G088000	P1×P2	Bias parent
Glyma.12G033400	P1×P2	Bias parent
Glyma.15G100900	P1×P2	Bias parent
Glyma.09G216800	P1×P2	Bias parent
Glyma.01G115500	P1×P2	Bias parent
Glyma.20G197000	P1×P2	Bias parent
Glyma.01G032900	P1×P2	Bias parent
Glyma.02G104300	P1×P2	Bias parent
Glyma.01G030300	P1×P2	Bias parent
Glyma.19G011700	P1×P2	Bias parent
Glyma.18G083900	P1×P2	Bias parent
Glyma.04G228300	P1×P2	Bias parent
Glyma.09G011800	P1×P2	Bias parent
Glyma.16G027200	P1×P2	Bias parent
Glyma.07G163300	P1×P2	Bias parent
Glyma.12G212100	P1×P2	Bias parent
Glyma.10G079900	P1×P2	Bias parent
Glyma.19G094000	P1×P2	Bias parent
Glyma.13G009300	P1×P2	Bias parent
Glyma.11G250900	P1×P2	Bias parent
Glyma.17G104900	P1×P2	Bias parent
Glyma.02G285100	P1×P2	Bias parent
Glyma.03G132700	P1×P2	Bias parent
Glyma.18G071900	P1×P2	Bias parent
Glyma.09G214300	P1×P2	Bias parent
Glyma.08G164100	P1×P2	Bias parent
Glyma.09G155500	P1×P2	Bias parent
Glyma.17G114300	P1×P2	Bias parent
Glyma.02G014300	P1×P2	Over parent
Glyma.05G190100	P1×P2	Over parent
Glyma.03G068200	P1×P2	Over parent
Glyma.02G266600	P1×P2	Over parent
Glyma.20G057500	P1×P2	Over parent
Glyma.18G182800	P1×P2	Over parent
Glyma.20G248100	P1×P2	Over parent
Glyma.17G058600	P1×P2	Over parent
Glyma.15G238500	P1×P2	Over parent
Glyma.01G060300	P1×P2	Over parent
Glyma.20G238100	P1×P2	Over parent
Glyma.11G014800	P1×P2	Over parent
Glyma.07G134800	P1×P2	Over parent
Glyma.01G231800	P1×P2	Over parent
Glyma.20G241600	P1×P2	Over parent
Glyma.18G261400	P1×P2	Over parent
Glyma.08G182900	P1×P2	Over parent
Glyma.08G143500	P1×P2	Over parent
Glyma.04G225500	P1×P2	Over parent
Glyma.18G126500	P1×P2	Over parent
Glyma.16G008700	P1×P2	Over parent
Glyma.01G002000	P1×P2	Over parent
Glyma.14G222700	P1×P2	Over parent
Glyma.06G085300	P1×P2	Over parent
Glyma.13G076900	P1×P2	Over parent
Glyma.15G072200	P1×P2	Over parent
Glyma.13G145200	P1×P2	Over parent
Glyma.07G257700	P1×P2	Over parent
Glyma.06G099700	P1×P2	Over parent
Glyma.07G211100	P1×P2	Over parent
Glyma.12G191700	P1×P2	Over parent
Glyma.14G038300	P1×P2	Over parent
Glyma.15G101600	P1×P2	Over parent
Glyma.13G324000	P1×P2	Over parent
Glyma.03G202400	P1×P2	Over parent
Glyma.10G233300	P1×P2	Over parent
Glyma.13G265700	P1×P2	Over parent
Glyma.07G032900	P1×P2	Over parent
Glyma.08G175700	P1×P2	Over parent
Glyma.08G053500	P1×P2	Over parent
Glyma.02G267900	P1×P2	Over parent
Glyma.14G046700	P1×P2	Over parent
Glyma.08G038400	P1×P2	Over parent
Glyma.01G083000	P1×P2	Over parent
Glyma.03G210500	P1×P2	Over parent
Glyma.18G124500	P1×P2	Over parent
Glyma.07G050300	P1×P2	Over parent
Glyma.20G009100	P1×P2	Over parent
Glyma.13G090300	P1×P2	Over parent
Glyma.20G024400	P1×P2	Over parent
Glyma.19G076500	P1×P2	Over parent
Glyma.13G109800	P1×P2	Over parent
Glyma.14G078600	P1×P2	Over parent
Glyma.07G266000	P1×P2	Over parent
Glyma.17G053700	P1×P2	Over parent
Glyma.05G222300	P1×P2	Over parent
Glyma.07G043100	P1×P2	Over parent
Glyma.13G211000	P1×P2	Over parent
Glyma.13G181900	P1×P2	Over parent
Glyma.10G016100	P1×P2	Over parent
Glyma.01G198100	P1×P2	Over parent
Glyma.13G097900	P1×P2	Over parent
Glyma.14G043200	P1×P2	Additive parent
Glyma.20G211800	P1×P2	Additive parent
Glyma.06G037300	P1×P2	Additive parent
Glyma.03G242900	P1×P2	Additive parent
Glyma.09G015800	P1×P2	Additive parent
Glyma.14G067700	P1×P2	Additive parent
Glyma.09G185500	P1×P2	Additive parent
Glyma.03G187000	P1×P2	Additive parent
Glyma.03G217200	P1×P2	Additive parent
Glyma.19G249500	P1×P2	Additive parent
Glyma.02G131500	P1×P2	Additive parent
Glyma.19G222300	P1×P2	Additive parent
Glyma.01G119500	P1×P2	Additive parent
Glyma.10G088000	P1×P2	Additive parent
Glyma.04G195600	P1×P2	Additive parent
Glyma.07G216800	P1×P2	Additive parent
Glyma.06G285700	P1×P2	Additive parent
Glyma.11G081800	P1×P2	Additive parent
Glyma.14G098200	P1×P2	Additive parent
Glyma.18G172600	P1×P2	Additive parent
Glyma.02G226700	P1×P2	Additive parent
Glyma.11G189400	P1×P2	Additive parent
Glyma.15G072400	P1×P2	Additive parent
Glyma.02G136300	P1×P2	Additive parent
Glyma.01G006200	P1×P2	Additive parent
Glyma.06G084200	P1×P2	Additive parent
Glyma.16G082200	P1×P2	Additive parent
Glyma.07G172000	P1×P2	Additive parent
Glyma.20G237200	P1×P2	Additive parent
Glyma.03G046500	P1×P2	Additive parent
Glyma.08G200000	P1×P2	Additive parent
Glyma.04G254300	P1×P2	Additive parent
Glyma.12G172300	P1×P2	Additive parent
Glyma.13G238500	P1×P2	Additive parent
Glyma.17G173200	P1×P2	Additive parent
Glyma.13G228400	P1×P2	Additive parent
Glyma.10G137300	P1×P2	Additive parent
Glyma.12G110500	P1×P2	Additive parent
Glyma.17G226500	P1×P2	Additive parent
Glyma.15G024900	P1×P2	Additive parent
Glyma.16G098100	P1×P2	Additive parent
Glyma.02G136200	P1×P2	Additive parent
Glyma.06G214300	P1×P2	Additive parent
Glyma.18G103500	P1×P2	Additive parent
Glyma.20G094300	P1×P2	Additive parent
Glyma.17G092800	P1×P2	Additive parent
Glyma.01G118500	P1×P2	Additive parent
Glyma.03G068900	P1×P2	Additive parent
Glyma.15G213000	P1×P2	Additive parent
Glyma.01G008700	P1×P3	Bias parent
Glyma.16G122700	P1×P3	Bias parent
Glyma.09G182700	P1×P3	Bias parent
Glyma.11G004400	P1×P3	Bias parent
Glyma.01G006000	P1×P3	Bias parent
Glyma.06G283900	P1×P3	Bias parent
Glyma.15G104900	P1×P3	Bias parent
Glyma.15G089000	P1×P3	Bias parent
Glyma.19G202900	P1×P3	Bias parent
Glyma.10G021300	P1×P3	Bias parent
Glyma.13G152700	P1×P3	Bias parent
Glyma.04G052200	P1×P3	Bias parent
Glyma.07G083300	P1×P3	Bias parent
Glyma.01G236300	P1×P3	Bias parent
Glyma.03G213300	P1×P3	Bias parent
Glyma.13G042300	P1×P3	Bias parent
Glyma.13G365500	P1×P3	Bias parent
Glyma.02G132100	P1×P3	Bias parent
Glyma.08G088200	P1×P3	Bias parent
Glyma.01G153200	P1×P3	Bias parent
Glyma.04G088500	P1×P3	Bias parent
Glyma.14G165000	P1×P3	Bias parent
Glyma.17G237100	P1×P3	Bias parent
Glyma.06G219900	P1×P3	Bias parent
Glyma.19G187000	P1×P3	Bias parent
Glyma.07G014600	P1×P3	Bias parent
Glyma.03G113200	P1×P3	Bias parent
Glyma.06G109600	P1×P3	Bias parent
Glyma.03G127800	P1×P3	Bias parent
Glyma.10G204200	P1×P3	Bias parent
Glyma.06G168000	P1×P3	Bias parent
Glyma.19G173000	P1×P3	Bias parent
Glyma.06G301500	P1×P3	Bias parent
Glyma.10G170600	P1×P3	Bias parent
Glyma.11G051500	P1×P3	Bias parent
Glyma.17G193500	P1×P3	Bias parent
Glyma.08G150800	P1×P3	Bias parent
Glyma.13G003300	P1×P3	Bias parent
Glyma.16G085600	P1×P3	Bias parent
Glyma.19G065600	P1×P3	Bias parent
Glyma.15G248400	P1×P3	Bias parent
Glyma.17G230700	P1×P3	Bias parent
Glyma.01G025500	P1×P3	Bias parent
Glyma.05G165200	P1×P3	Bias parent
Glyma.05G057800	P1×P3	Bias parent
Glyma.13G088000	P1×P3	Bias parent
Glyma.02G173700	P1×P3	Bias parent
Glyma.03G030900	P1×P3	Bias parent
Glyma.07G000600	P1×P3	Bias parent
Glyma.18G027800	P1×P3	Bias parent
Glyma.02G197700	P1×P3	Bias parent
Glyma.20G241600	P1×P3	Bias parent
Glyma.03G029800	P1×P3	Bias parent
Glyma.02G093200	P1×P3	Bias parent
Glyma.07G125600	P1×P3	Bias parent
Glyma.05G218100	P1×P3	Bias parent
Glyma.18G153800	P1×P3	Bias parent
Glyma.19G089800	P1×P3	Bias parent
Glyma.07G150400	P1×P3	Bias parent
Glyma.11G121800	P1×P3	Bias parent
Glyma.13G334300	P1×P3	Bias parent
Glyma.07G125500	P1×P3	Bias parent
Glyma.19G024200	P1×P3	Bias parent
Glyma.04G093300	P1×P3	Bias parent
Glyma.14G222700	P1×P3	Bias parent
Glyma.07G078900	P1×P3	Bias parent
Glyma.09G272100	P1×P3	Bias parent
Glyma.04G193900	P1×P3	Bias parent
Glyma.19G107000	P1×P3	Bias parent
Glyma.15G074800	P1×P3	Bias parent
Glyma.02G245100	P1×P3	Bias parent
Glyma.02G245000	P1×P3	Bias parent
Glyma.08G202000	P1×P3	Bias parent
Glyma.03G228500	P1×P3	Bias parent
Glyma.01G222600	P1×P3	Bias parent
Glyma.03G216300	P1×P3	Bias parent
Glyma.11G251900	P1×P3	Bias parent
Glyma.15G040200	P1×P3	Bias parent
Glyma.13G167700	P1×P3	Bias parent
Glyma.12G044700	P1×P3	Bias parent
Glyma.08G271000	P1×P3	Bias parent
Glyma.15G091900	P1×P3	Bias parent
Glyma.13G238500	P1×P3	Bias parent
Glyma.10G020900	P1×P3	Bias parent
Glyma.09G181800	P1×P3	Bias parent
Glyma.08G263500	P1×P3	Bias parent
Glyma.17G233100	P1×P3	Bias parent
Glyma.10G137300	P1×P3	Bias parent
Glyma.08G179700	P1×P3	Bias parent
Glyma.17G127900	P1×P3	Bias parent
Glyma.06G014200	P1×P3	Bias parent
Glyma.01G187400	P1×P3	Bias parent
Glyma.14G193100	P1×P3	Bias parent
Glyma.03G047800	P1×P3	Bias parent
Glyma.15G074000	P1×P3	Bias parent
Glyma.16G175900	P1×P3	Bias parent
Glyma.18G033500	P1×P3	Bias parent
Glyma.18G287800	P1×P3	Bias parent
Glyma.09G178100	P1×P3	Bias parent
Glyma.06G100300	P1×P3	Bias parent
Glyma.15G186100	P1×P3	Bias parent
Glyma.06G078700	P1×P3	Bias parent
Glyma.09G120500	P1×P3	Bias parent
Glyma.08G342300	P1×P3	Bias parent
Glyma.14G215100	P1×P3	Bias parent
Glyma.02G027500	P1×P3	Bias parent
Glyma.09G120200	P1×P3	Bias parent
Glyma.18G002800	P1×P3	Bias parent
Glyma.10G250300	P1×P3	Bias parent
Glyma.15G211300	P1×P3	Bias parent
Glyma.06G150900	P1×P3	Bias parent
Glyma.18G061100	P1×P3	Bias parent
Glyma.02G265100	P1×P3	Bias parent
Glyma.09G181300	P1×P3	Bias parent
Glyma.04G256800	P1×P3	Bias parent
Glyma.12G082100	P1×P3	Bias parent
Glyma.15G007700	P1×P3	Bias parent
Glyma.08G116900	P1×P3	Bias parent
Glyma.10G142700	P1×P3	Bias parent
Glyma.07G104200	P1×P3	Bias parent
Glyma.04G209700	P1×P3	Bias parent
Glyma.01G178500	P1×P3	Bias parent
Glyma.03G258000	P1×P3	Bias parent
Glyma.02G267900	P1×P3	Bias parent
Glyma.05G107700	P1×P3	Bias parent
Glyma.17G069200	P1×P3	Bias parent
Glyma.12G204600	P1×P3	Bias parent
Glyma.16G170100	P1×P3	Bias parent
Glyma.20G237200	P1×P3	Bias parent
Glyma.06G204100	P1×P3	Bias parent
Glyma.03G210500	P1×P3	Bias parent
Glyma.04G236900	P1×P3	Bias parent
Glyma.17G202200	P1×P3	Bias parent
Glyma.10G264000	P1×P3	Bias parent
Glyma.15G071300	P1×P3	Bias parent
Glyma.18G014000	P1×P3	Bias parent
Glyma.15G142200	P1×P3	Bias parent
Glyma.07G265400	P1×P3	Bias parent
Glyma.10G288300	P1×P3	Bias parent
Glyma.14G056500	P1×P3	Bias parent
Glyma.13G173400	P1×P3	Bias parent
Glyma.09G173400	P1×P3	Bias parent
Glyma.13G173500	P1×P3	Bias parent
Glyma.18G004900	P1×P3	Bias parent
Glyma.13G173300	P1×P3	Bias parent
Glyma.01G026800	P1×P3	Bias parent
Glyma.14G019600	P1×P3	Bias parent
Glyma.12G088400	P1×P3	Bias parent
Glyma.09G053700	P1×P3	Bias parent
Glyma.18G077900	P1×P3	Bias parent
Glyma.08G339500	P1×P3	Bias parent
Glyma.05G105700	P1×P3	Bias parent
Glyma.07G133500	P1×P3	Bias parent
Glyma.02G160500	P1×P3	Bias parent
Glyma.10G168600	P1×P3	Bias parent
Glyma.18G249800	P1×P3	Bias parent
Glyma.17G242400	P1×P3	Bias parent
Glyma.U008300	P1×P3	Bias parent
Glyma.14G162100	P1×P3	Bias parent
Glyma.01G040700	P1×P3	Bias parent
Glyma.03G197800	P1×P3	Bias parent
Glyma.13G156400	P1×P3	Bias parent
Glyma.06G154400	P1×P3	Bias parent
Glyma.07G102700	P1×P3	Bias parent
Glyma.02G189700	P1×P3	Bias parent
Glyma.06G084300	P1×P3	Bias parent
Glyma.02G151100	P1×P3	Bias parent
Glyma.07G016500	P1×P3	Bias parent
Glyma.09G006300	P1×P3	Bias parent
Glyma.19G098500	P1×P3	Bias parent
Glyma.11G130600	P1×P3	Bias parent
Glyma.07G229000	P1×P3	Bias parent
Glyma.07G016700	P1×P3	Bias parent
Glyma.09G153900	P1×P3	Bias parent
Glyma.06G308500	P1×P3	Bias parent
Glyma.11G142200	P1×P3	Bias parent
Glyma.06G062500	P1×P3	Bias parent
Glyma.18G152900	P1×P3	Bias parent
Glyma.01G221300	P1×P3	Bias parent
Glyma.10G285600	P1×P3	Bias parent
Glyma.14G003700	P1×P3	Bias parent
Glyma.11G029000	P1×P3	Bias parent
Glyma.07G079000	P1×P3	Bias parent
Glyma.19G169800	P1×P3	Bias parent
Glyma.06G137000	P1×P3	Bias parent
Glyma.17G016300	P1×P3	Bias parent
Glyma.08G201900	P1×P3	Bias parent
Glyma.01G139900	P1×P3	Bias parent
Glyma.03G048600	P1×P3	Bias parent
Glyma.10G112000	P1×P3	Bias parent
Glyma.20G080900	P1×P3	Bias parent
Glyma.13G350500	P1×P3	Bias parent
Glyma.16G211700	P1×P3	Bias parent
Glyma.03G129300	P1×P3	Bias parent
Glyma.16G188900	P1×P3	Bias parent
Glyma.01G017400	P1×P3	Bias parent
Glyma.U028600	P1×P3	Bias parent
Glyma.02G263600	P1×P3	Bias parent
Glyma.07G031700	P1×P3	Bias parent
Glyma.01G223400	P1×P3	Bias parent
Glyma.17G258100	P1×P3	Bias parent
Glyma.14G062600	P1×P3	Bias parent
Glyma.15G222200	P1×P3	Over parent
Glyma.07G120500	P1×P3	Over parent
Glyma.19G234100	P1×P3	Over parent
Glyma.07G183200	P1×P3	Over parent
Glyma.10G133500	P1×P3	Over parent
Glyma.13G333900	P1×P3	Over parent
Glyma.15G043200	P1×P3	Over parent
Glyma.13G147000	P1×P3	Over parent
Glyma.08G147500	P1×P3	Over parent
Glyma.08G202300	P1×P3	Over parent
Glyma.07G186700	P1×P3	Over parent
Glyma.11G141700	P1×P3	Over parent
Glyma.16G124700	P1×P3	Over parent
Glyma.01G209500	P1×P3	Over parent
Glyma.01G031300	P1×P3	Over parent
Glyma.05G049300	P1×P3	Over parent
Glyma.13G202100	P1×P3	Over parent
Glyma.11G141800	P1×P3	Over parent
Glyma.08G021700	P1×P3	Over parent
Glyma.19G127200	P1×P3	Over parent
Glyma.04G087000	P1×P3	Over parent
Glyma.11G052200	P1×P3	Over parent
Glyma.10G178100	P1×P3	Over parent
Glyma.10G154200	P1×P3	Over parent
Glyma.08G043600	P1×P3	Over parent
Glyma.03G141800	P1×P3	Over parent
Glyma.18G132200	P1×P3	Over parent
Glyma.20G191600	P1×P3	Over parent
Glyma.15G176900	P1×P3	Over parent
Glyma.20G083800	P1×P3	Over parent
Glyma.05G188700	P1×P3	Over parent
Glyma.03G209100	P1×P3	Over parent
Glyma.03G006700	P1×P3	Over parent
Glyma.03G197300	P1×P3	Over parent
Glyma.13G342000	P1×P3	Over parent
Glyma.09G028400	P1×P3	Over parent
Glyma.03G148100	P1×P3	Over parent
Glyma.17G194500	P1×P3	Over parent
Glyma.15G032300	P1×P3	Over parent
Glyma.01G109700	P1×P3	Over parent
Glyma.13G173100	P1×P3	Over parent
Glyma.10G004700	P1×P3	Over parent
Glyma.17G063200	P1×P3	Over parent
Glyma.14G003600	P1×P3	Over parent
Glyma.02G143200	P1×P3	Over parent
Glyma.10G200800	P1×P3	Over parent
Glyma.15G099000	P1×P3	Over parent
Glyma.15G148300	P1×P3	Over parent
Glyma.06G304700	P1×P3	Additive parent
Glyma.11G170300	P1×P3	Additive parent

## Sheet: Table S5
Table S5 GO enrichment for non-additive or additive expression genes
Ontology	Description	GeneRatio	BgRatio	p.adjust	LocusID	Count	Type	Combination			Ontology	Description	GeneRatio	BgRatio	p.adjust	LocusID	Count	Hybrid
BP	microtubule nucleation	1/8	14/16967	0.0695226	Glyma.03G068900	1	Additive parent	P1×P2			BP	rhythmic process	27/1649	64/16967	1.35e-08	Glyma.03G261300/Glyma.04G101500/Glyma.04G141400/Glyma.04G166300/Glyma.04G228300/Glyma.05G118300/Glyma.05G239400/Glyma.06G103200/Glyma.06G136600/Glyma.06G196200/Glyma.07G049400/Glyma.08G046500/Glyma.08G073300/Glyma.08G179400/Glyma.09G143000/Glyma.10G048100/Glyma.10G221500/Glyma.11G154700/Glyma.13G108600/Glyma.13G135900/Glyma.13G199300/Glyma.14G193700/Glyma.15G053000/Glyma.15G237600/Glyma.17G102200…	27	F12
BP	mitotic spindle assembly	1/8	15/16967	0.0695226	Glyma.03G068900	1	Additive parent	P1×P2			BP	monocarboxylic acid biosynthetic process	42/1649	202/16967	0.000934	Glyma.02G131600/Glyma.03G147700/Glyma.03G165600/Glyma.03G232500/Glyma.05G201300/Glyma.05G237200/Glyma.06G058500/Glyma.06G316900/Glyma.07G007000/Glyma.07G030000/Glyma.07G034800/Glyma.07G034900/Glyma.07G196800/Glyma.08G008800/Glyma.09G098700/Glyma.09G182400/Glyma.10G001800/Glyma.10G058200/Glyma.10G148700/Glyma.10G153900/Glyma.10G291700/Glyma.11G055700/Glyma.11G063600/Glyma.11G101400/Glyma.12G022300…	42	F12
BP	purine nucleotide salvage	1/8	17/16967	0.0695226	Glyma.01G119500	1	Additive parent	P1×P2			BP	flavonoid metabolic process	12/1649	27/16967	0.000934	Glyma.01G239600/Glyma.02G130400/Glyma.02G158700/Glyma.08G109300/Glyma.08G110500/Glyma.08G110900/Glyma.11G011500/Glyma.13G264500/Glyma.18G106300/Glyma.19G105100/Glyma.20G241500/Glyma.20G241600	12	F12
BP	purine-containing compound salvage	1/8	17/16967	0.0695226	Glyma.01G119500	1	Additive parent	P1×P2			BP	flavonoid biosynthetic process	12/1649	27/16967	0.000934	Glyma.01G239600/Glyma.02G130400/Glyma.02G158700/Glyma.08G109300/Glyma.08G110500/Glyma.08G110900/Glyma.11G011500/Glyma.13G264500/Glyma.18G106300/Glyma.19G105100/Glyma.20G241500/Glyma.20G241600	12	F12
BP	purine ribonucleotide salvage	1/8	17/16967	0.0695226	Glyma.01G119500	1	Additive parent	P1×P2			BP	pigment biosynthetic process	28/1649	114/16967	0.000934	Glyma.01G227400/Glyma.02G158700/Glyma.02G218300/Glyma.02G283400/Glyma.03G128900/Glyma.04G002900/Glyma.06G247100/Glyma.07G204300/Glyma.08G007900/Glyma.11G031200/Glyma.11G094700/Glyma.11G235400/Glyma.12G229700/Glyma.13G147500/Glyma.13G213500/Glyma.13G215400/Glyma.13G264500/Glyma.13G269900/Glyma.13G315200/Glyma.14G031200/Glyma.14G185700/Glyma.15G080200/Glyma.15G172200/Glyma.16G010200/Glyma.17G100700…	28	F12
BP	microtubule polymerization	1/8	18/16967	0.0695226	Glyma.03G068900	1	Additive parent	P1×P2			BP	pigment metabolic process	29/1649	124/16967	0.001488	Glyma.01G227400/Glyma.02G158700/Glyma.02G218300/Glyma.02G283400/Glyma.03G128900/Glyma.04G002900/Glyma.06G247100/Glyma.07G097000/Glyma.07G204300/Glyma.08G007900/Glyma.11G031200/Glyma.11G094700/Glyma.11G235400/Glyma.12G229700/Glyma.13G147500/Glyma.13G213500/Glyma.13G215400/Glyma.13G264500/Glyma.13G269900/Glyma.13G315200/Glyma.14G031200/Glyma.14G185700/Glyma.15G080200/Glyma.15G172200/Glyma.16G010200…	29	F12
BP	leucine metabolic process	1/8	19/16967	0.0695226	Glyma.02G131500	1	Additive parent	P1×P2			BP	carboxylic acid biosynthetic process	76/1649	475/16967	0.001736	Glyma.01G099800/Glyma.02G131600/Glyma.02G208400/Glyma.03G147700/Glyma.03G165600/Glyma.03G232500/Glyma.03G250800/Glyma.04G005900/Glyma.04G236900/Glyma.05G188500/Glyma.05G201300/Glyma.05G224500/Glyma.05G237200/Glyma.06G005700/Glyma.06G058500/Glyma.06G107800/Glyma.06G127400/Glyma.06G169700/Glyma.06G316900/Glyma.07G003400/Glyma.07G007000/Glyma.07G030000/Glyma.07G034800/Glyma.07G034900/Glyma.07G050900…	76	F12
BP	AMP metabolic process	1/8	21/16967	0.0695226	Glyma.01G119500	1	Additive parent	P1×P2			BP	photosynthesis	43/1649	223/16967	0.001736	Glyma.02G064700/Glyma.02G094900/Glyma.03G230300/Glyma.04G072300/Glyma.04G142800/Glyma.04G209900/Glyma.06G073600/Glyma.06G156100/Glyma.06G194900/Glyma.06G224200/Glyma.06G247100/Glyma.07G018200/Glyma.07G166400/Glyma.07G204300/Glyma.08G074000/Glyma.08G154300/Glyma.08G203200/Glyma.09G067700/Glyma.09G071400/Glyma.10G012900/Glyma.10G040600/Glyma.11G245400/Glyma.12G215100/Glyma.12G219300/Glyma.13G046200…	43	F12
BP	IMP biosynthetic process	1/8	24/16967	0.0695226	Glyma.01G119500	1	Additive parent	P1×P2			BP	circadian rhythm	16/1649	50/16967	0.001931	Glyma.04G101500/Glyma.04G141400/Glyma.05G118300/Glyma.06G103200/Glyma.08G046500/Glyma.08G073300/Glyma.08G179400/Glyma.09G143000/Glyma.10G221500/Glyma.11G154700/Glyma.13G108600/Glyma.13G199300/Glyma.14G193700/Glyma.15G053000/Glyma.15G237600/Glyma.20G001600	16	F12
BP	tRNA wobble uridine modification	1/8	25/16967	0.0695226	Glyma.02G226700	1	Additive parent	P1×P2			BP	chloroplast organization	31/1649	142/16967	0.001931	Glyma.01G131300/Glyma.02G089100/Glyma.02G259100/Glyma.04G056000/Glyma.04G221700/Glyma.06G040300/Glyma.06G143700/Glyma.07G205100/Glyma.08G167900/Glyma.08G330800/Glyma.09G079600/Glyma.09G089600/Glyma.10G054400/Glyma.10G071800/Glyma.10G109400/Glyma.11G235600/Glyma.13G118400/Glyma.13G141500/Glyma.13G153300/Glyma.13G171100/Glyma.14G017600/Glyma.14G053400/Glyma.14G123700/Glyma.15G081500/Glyma.15G186500…	31	F12
BP	IMP metabolic process	1/8	26/16967	0.0695226	Glyma.01G119500	1	Additive parent	P1×P2			BP	plastid organization	34/1649	163/16967	0.001931	Glyma.01G131300/Glyma.02G089100/Glyma.02G259100/Glyma.04G056000/Glyma.04G221700/Glyma.06G040300/Glyma.06G143700/Glyma.07G205100/Glyma.08G167900/Glyma.08G330800/Glyma.09G079600/Glyma.09G089600/Glyma.10G026400/Glyma.10G054400/Glyma.10G071800/Glyma.10G109400/Glyma.11G235600/Glyma.13G118400/Glyma.13G141500/Glyma.13G153300/Glyma.13G171100/Glyma.14G017600/Glyma.14G053400/Glyma.14G123700/Glyma.15G081500…	34	F12
BP	positive regulation of growth	1/8	27/16967	0.0695226	Glyma.20G211800	1	Additive parent	P1×P2			BP	monocarboxylic acid metabolic process	67/1649	411/16967	0.002019	Glyma.01G007200/Glyma.01G045800/Glyma.02G131600/Glyma.03G147700/Glyma.03G165600/Glyma.03G232500/Glyma.04G083100/Glyma.04G092400/Glyma.05G180100/Glyma.05G201300/Glyma.05G227400/Glyma.05G237200/Glyma.06G058500/Glyma.06G141200/Glyma.06G316900/Glyma.06G324600/Glyma.07G007000/Glyma.07G030000/Glyma.07G034800/Glyma.07G034900/Glyma.07G049600/Glyma.07G196800/Glyma.08G008800/Glyma.08G081000/Glyma.09G098700…	67	F12
BP	microtubule polymerization or depolymerization	1/8	28/16967	0.0695226	Glyma.03G068900	1	Additive parent	P1×P2			BP	organic acid biosynthetic process	77/1649	496/16967	0.002506	Glyma.01G099800/Glyma.02G131600/Glyma.02G208400/Glyma.03G147700/Glyma.03G165600/Glyma.03G232500/Glyma.03G250800/Glyma.04G005900/Glyma.04G236900/Glyma.05G188500/Glyma.05G201300/Glyma.05G224500/Glyma.05G237200/Glyma.06G005700/Glyma.06G058500/Glyma.06G107800/Glyma.06G127400/Glyma.06G169700/Glyma.06G316900/Glyma.07G003400/Glyma.07G007000/Glyma.07G030000/Glyma.07G034800/Glyma.07G034900/Glyma.07G050900…	77	F12
BP	tRNA wobble base modification	1/8	31/16967	0.0695226	Glyma.02G226700	1	Additive parent	P1×P2			BP	oxylipin metabolic process	13/1649	37/16967	0.002506	Glyma.07G007000/Glyma.07G034800/Glyma.07G034900/Glyma.07G196800/Glyma.10G153900/Glyma.13G030300/Glyma.13G109800/Glyma.13G347700/Glyma.13G347800/Glyma.15G026400/Glyma.16G008700/Glyma.20G054000/Glyma.20G144600	13	F12
BP	nucleotide salvage	1/8	32/16967	0.0695226	Glyma.01G119500	1	Additive parent	P1×P2			BP	oxylipin biosynthetic process	13/1649	37/16967	0.002506	Glyma.07G007000/Glyma.07G034800/Glyma.07G034900/Glyma.07G196800/Glyma.10G153900/Glyma.13G030300/Glyma.13G109800/Glyma.13G347700/Glyma.13G347800/Glyma.15G026400/Glyma.16G008700/Glyma.20G054000/Glyma.20G144600	13	F12
BP	mitotic spindle organization	1/8	42/16967	0.0695226	Glyma.03G068900	1	Additive parent	P1×P2			BP	amino acid transport	29/1649	138/16967	0.004787	Glyma.01G161100/Glyma.02G260100/Glyma.02G260300/Glyma.02G303700/Glyma.04G209800/Glyma.06G088300/Glyma.07G005300/Glyma.07G147000/Glyma.08G272600/Glyma.09G009500/Glyma.09G118900/Glyma.10G201600/Glyma.11G097000/Glyma.11G166500/Glyma.11G166900/Glyma.11G226000/Glyma.11G228300/Glyma.12G084500/Glyma.13G358800/Glyma.14G060700/Glyma.14G063200/Glyma.14G153500/Glyma.16G036300/Glyma.16G062600/Glyma.16G065900…	29	F12
BP	microtubule cytoskeleton organization involved in mitosis	1/8	42/16967	0.0695226	Glyma.03G068900	1	Additive parent	P1×P2			BP	photosynthesis, light harvesting	11/1649	31/16967	0.008386	Glyma.02G064700/Glyma.04G142800/Glyma.06G194900/Glyma.06G224200/Glyma.08G074000/Glyma.09G071400/Glyma.12G219300/Glyma.13G282000/Glyma.15G179400/Glyma.16G165200/Glyma.16G205200	11	F12
BP	purine nucleoside monophosphate biosynthetic process	1/8	43/16967	0.0695226	Glyma.01G119500	1	Additive parent	P1×P2			BP	monopolar cell growth	6/1649	10/16967	0.009304	Glyma.02G143400/Glyma.04G161000/Glyma.05G019800/Glyma.06G204400/Glyma.10G031000/Glyma.13G055700	6	F12
BP	purine ribonucleoside monophosphate biosynthetic process	1/8	43/16967	0.0695226	Glyma.01G119500	1	Additive parent	P1×P2			BP	regulation of unidimensional cell growth	6/1649	10/16967	0.009304	Glyma.02G143400/Glyma.04G161000/Glyma.05G019800/Glyma.06G204400/Glyma.10G031000/Glyma.13G055700	6	F12
BP	purine nucleoside monophosphate metabolic process	1/8	44/16967	0.0695226	Glyma.01G119500	1	Additive parent	P1×P2			BP	regulation of monopolar cell growth	6/1649	10/16967	0.009304	Glyma.02G143400/Glyma.04G161000/Glyma.05G019800/Glyma.06G204400/Glyma.10G031000/Glyma.13G055700	6	F12
BP	purine ribonucleoside monophosphate metabolic process	1/8	44/16967	0.0695226	Glyma.01G119500	1	Additive parent	P1×P2			BP	response to oxygen-containing compound	60/1649	385/16967	0.011439	Glyma.01G009200/Glyma.01G018800/Glyma.01G060300/Glyma.01G116300/Glyma.01G220600/Glyma.02G118500/Glyma.02G204700/Glyma.02G209000/Glyma.02G244300/Glyma.02G274100/Glyma.02G296600/Glyma.03G066200/Glyma.04G044900/Glyma.04G182000/Glyma.05G196800/Glyma.06G034000/Glyma.06G045400/Glyma.06G087200/Glyma.06G157800/Glyma.07G139700/Glyma.07G149400/Glyma.07G155500/Glyma.07G243500/Glyma.07G243600/Glyma.08G004400…	60	F12
BP	cellular metabolic compound salvage	1/8	54/16967	0.0812773	Glyma.01G119500	1	Additive parent	P1×P2			BP	porphyrin-containing compound biosynthetic process	16/1649	61/16967	0.01177	Glyma.01G227400/Glyma.02G218300/Glyma.04G002900/Glyma.06G247100/Glyma.07G204300/Glyma.08G007900/Glyma.11G094700/Glyma.11G235400/Glyma.12G229700/Glyma.13G213500/Glyma.13G215400/Glyma.13G269900/Glyma.14G185700/Glyma.15G080200/Glyma.16G010200/Glyma.17G100700	16	F12
BP	protein polymerization	1/8	63/16967	0.0818597	Glyma.03G068900	1	Additive parent	P1×P2			BP	tetrapyrrole biosynthetic process	16/1649	62/16967	0.013281	Glyma.01G227400/Glyma.02G218300/Glyma.04G002900/Glyma.06G247100/Glyma.07G204300/Glyma.08G007900/Glyma.11G094700/Glyma.11G235400/Glyma.12G229700/Glyma.13G213500/Glyma.13G215400/Glyma.13G269900/Glyma.14G185700/Glyma.15G080200/Glyma.16G010200/Glyma.17G100700	16	F12
BP	protein-containing complex localization	1/8	65/16967	0.0818597	Glyma.03G068900	1	Additive parent	P1×P2			BP	protoporphyrinogen IX biosynthetic process	8/1649	19/16967	0.013281	Glyma.01G227400/Glyma.02G218300/Glyma.04G002900/Glyma.11G094700/Glyma.11G235400/Glyma.12G229700/Glyma.13G269900/Glyma.14G185700	8	F12
BP	nucleoside metabolic process	1/8	67/16967	0.0818597	Glyma.06G084200	1	Additive parent	P1×P2			BP	protoporphyrinogen IX metabolic process	8/1649	19/16967	0.013281	Glyma.01G227400/Glyma.02G218300/Glyma.04G002900/Glyma.11G094700/Glyma.11G235400/Glyma.12G229700/Glyma.13G269900/Glyma.14G185700	8	F12
BP	glycosyl compound metabolic process	1/8	89/16967	0.0886634	Glyma.06G084200	1	Additive parent	P1×P2			BP	chlorophyll biosynthetic process	11/1649	34/16967	0.01409	Glyma.06G247100/Glyma.07G204300/Glyma.08G007900/Glyma.11G235400/Glyma.12G229700/Glyma.13G213500/Glyma.13G215400/Glyma.13G269900/Glyma.15G080200/Glyma.16G010200/Glyma.17G100700	11	F12
BP	growth	1/8	109/16967	0.0991301	Glyma.20G211800	1	Additive parent	P1×P2			BP	vitamin metabolic process	22/1649	103/16967	0.017211	Glyma.01G028200/Glyma.01G104100/Glyma.02G037000/Glyma.03G070600/Glyma.05G175500/Glyma.05G224500/Glyma.06G107800/Glyma.06G316900/Glyma.07G050900/Glyma.07G071800/Glyma.07G252600/Glyma.09G249800/Glyma.10G291100/Glyma.12G022300/Glyma.12G135000/Glyma.13G094700/Glyma.13G213500/Glyma.14G184500/Glyma.15G041600/Glyma.18G040100/Glyma.18G065700/Glyma.19G210300	22	F12
BP	mitotic nuclear division	1/8	114/16967	0.100772	Glyma.03G068900	1	Additive parent	P1×P2			BP	fatty acid metabolic process	35/1649	197/16967	0.01729	Glyma.01G045800/Glyma.03G165600/Glyma.05G180100/Glyma.05G201300/Glyma.06G058500/Glyma.07G007000/Glyma.07G030000/Glyma.07G034800/Glyma.07G034900/Glyma.07G196800/Glyma.08G008800/Glyma.08G081000/Glyma.09G138100/Glyma.10G001800/Glyma.10G153900/Glyma.10G291700/Glyma.11G063600/Glyma.11G101400/Glyma.13G030300/Glyma.13G347700/Glyma.13G347800/Glyma.14G009700/Glyma.14G074300/Glyma.15G026400/Glyma.15G118700…	35	F12
BP	non-membrane-bounded organelle assembly	1/8	174/16967	0.121645	Glyma.03G068900	1	Additive parent	P1×P2			BP	lipid oxidation	16/1649	66/16967	0.022984	Glyma.01G045800/Glyma.05G180100/Glyma.07G007000/Glyma.07G034900/Glyma.07G196800/Glyma.10G153900/Glyma.13G030300/Glyma.13G347700/Glyma.15G026400/Glyma.16G008700/Glyma.17G005300/Glyma.17G027600/Glyma.18G288900/Glyma.20G009100/Glyma.20G054000/Glyma.20G144600	16	F12
BP	nuclear division	1/8	180/16967	0.121645	Glyma.03G068900	1	Additive parent	P1×P2			BP	regulation of cell growth	6/1649	12/16967	0.022984	Glyma.02G143400/Glyma.04G161000/Glyma.05G019800/Glyma.06G204400/Glyma.10G031000/Glyma.13G055700	6	F12
BP	ribose phosphate biosynthetic process	1/8	181/16967	0.121645	Glyma.01G119500	1	Additive parent	P1×P2			BP	organic hydroxy compound biosynthetic process	32/1649	182/16967	0.032693	Glyma.02G131600/Glyma.03G167900/Glyma.03G232500/Glyma.03G239000/Glyma.05G053300/Glyma.05G237200/Glyma.06G049500/Glyma.07G110900/Glyma.07G252600/Glyma.08G063700/Glyma.08G347400/Glyma.09G011100/Glyma.09G098700/Glyma.09G182400/Glyma.09G198800/Glyma.10G148700/Glyma.11G055700/Glyma.11G088000/Glyma.12G135000/Glyma.13G213500/Glyma.13G253100/Glyma.13G264500/Glyma.14G009700/Glyma.14G090400/Glyma.15G061800…	32	F12
BP	supramolecular fiber organization	1/8	188/16967	0.123594	Glyma.03G068900	1	Additive parent	P1×P2			BP	organic hydroxy compound metabolic process	47/1649	300/16967	0.032693	Glyma.02G042100/Glyma.02G131600/Glyma.02G241200/Glyma.03G167900/Glyma.03G232500/Glyma.03G239000/Glyma.04G083100/Glyma.05G053300/Glyma.05G166900/Glyma.05G224500/Glyma.05G237200/Glyma.06G049500/Glyma.06G141200/Glyma.06G324600/Glyma.07G110900/Glyma.07G191500/Glyma.07G252600/Glyma.08G063700/Glyma.08G125000/Glyma.08G243600/Glyma.08G347400/Glyma.09G011100/Glyma.09G098700/Glyma.09G182400/Glyma.09G198800…	47	F12
BP	organelle assembly	1/8	217/16967	0.13457	Glyma.03G068900	1	Additive parent	P1×P2			BP	photosynthesis, light reaction	21/1649	103/16967	0.035636	Glyma.02G064700/Glyma.04G142800/Glyma.06G194900/Glyma.06G224200/Glyma.07G018200/Glyma.07G166400/Glyma.08G074000/Glyma.08G203200/Glyma.09G071400/Glyma.12G215100/Glyma.12G219300/Glyma.13G282000/Glyma.13G286500/Glyma.13G299200/Glyma.15G179400/Glyma.16G143600/Glyma.16G165200/Glyma.16G205200/Glyma.18G046700/Glyma.20G009700/Glyma.20G176400	21	F12
BP	small molecule catabolic process	1/8	249/16967	0.144026	Glyma.02G131500	1	Additive parent	P1×P2			BP	organic acid transport	32/1649	184/16967	0.035636	Glyma.01G161100/Glyma.02G097700/Glyma.02G260100/Glyma.02G260300/Glyma.02G303700/Glyma.04G092100/Glyma.04G209800/Glyma.05G233300/Glyma.06G088300/Glyma.07G005300/Glyma.07G147000/Glyma.08G272600/Glyma.09G009500/Glyma.09G118900/Glyma.10G201600/Glyma.11G097000/Glyma.11G166500/Glyma.11G166900/Glyma.11G226000/Glyma.11G228300/Glyma.12G084500/Glyma.13G358800/Glyma.14G060700/Glyma.14G063200/Glyma.14G153500…	32	F12
BP	mitotic cell cycle process	1/8	275/16967	0.149012	Glyma.03G068900	1	Additive parent	P1×P2			BP	porphyrin-containing compound metabolic process	17/1649	76/16967	0.035636	Glyma.01G227400/Glyma.02G218300/Glyma.04G002900/Glyma.06G247100/Glyma.07G097000/Glyma.07G204300/Glyma.08G007900/Glyma.11G094700/Glyma.11G235400/Glyma.12G229700/Glyma.13G213500/Glyma.13G215400/Glyma.13G269900/Glyma.14G185700/Glyma.15G080200/Glyma.16G010200/Glyma.17G100700	17	F12
BP	microtubule-based process	1/8	312/16967	0.155533	Glyma.03G068900	1	Additive parent	P1×P2			BP	cellular ketone metabolic process	18/1649	83/16967	0.036386	Glyma.01G010000/Glyma.01G028200/Glyma.01G104100/Glyma.02G037000/Glyma.03G070600/Glyma.03G128900/Glyma.03G165600/Glyma.03G232500/Glyma.04G083100/Glyma.05G237200/Glyma.09G098700/Glyma.09G182400/Glyma.10G139300/Glyma.10G148700/Glyma.14G061200/Glyma.15G172200/Glyma.15G276800/Glyma.18G139700	18	F12
CC	myosin complex	1/8	26/21541	0.022148	Glyma.15G213000	1	Additive parent	P1×P2			BP	secondary metabolite biosynthetic process	11/1649	39/16967	0.036815	Glyma.01G021000/Glyma.01G239600/Glyma.02G130400/Glyma.08G109300/Glyma.08G110500/Glyma.08G110900/Glyma.10G058200/Glyma.12G183400/Glyma.13G173500/Glyma.13G317600/Glyma.19G105100	11	F12
CC	microtubule organizing center	1/8	28/21541	0.022148	Glyma.03G068900	1	Additive parent	P1×P2			BP	chlorophyll metabolic process	12/1649	45/16967	0.036815	Glyma.06G247100/Glyma.07G097000/Glyma.07G204300/Glyma.08G007900/Glyma.11G235400/Glyma.12G229700/Glyma.13G213500/Glyma.13G215400/Glyma.13G269900/Glyma.15G080200/Glyma.16G010200/Glyma.17G100700	12	F12
CC	cytoskeleton	2/8	447/21541	0.022148	Glyma.03G068900/Glyma.15G213000	2	Additive parent	P1×P2			BP	tetrapyrrole metabolic process	17/1649	77/16967	0.037391	Glyma.01G227400/Glyma.02G218300/Glyma.04G002900/Glyma.06G247100/Glyma.07G097000/Glyma.07G204300/Glyma.08G007900/Glyma.11G094700/Glyma.11G235400/Glyma.12G229700/Glyma.13G213500/Glyma.13G215400/Glyma.13G269900/Glyma.14G185700/Glyma.15G080200/Glyma.16G010200/Glyma.17G100700	17	F12
MF	superoxide dismutase activity	1/16	13/22279	0.0981449	Glyma.03G242900	1	Additive parent	P1×P2			BP	regulation of protein serine/threonine phosphatase activity	10/1649	34/16967	0.040513	Glyma.01G018800/Glyma.03G066200/Glyma.07G155500/Glyma.07G243500/Glyma.07G243600/Glyma.09G040500/Glyma.09G040600/Glyma.15G146600/Glyma.17G030200/Glyma.17G030300	10	F12
MF	oxidoreductase activity, acting on superoxide radicals as acceptor	1/16	13/22279	0.0981449	Glyma.03G242900	1	Additive parent	P1×P2			BP	aromatic amino acid family biosynthetic process, prephenate pathway	5/1649	10/16967	0.052228	Glyma.11G233900/Glyma.12G181800/Glyma.12G193000/Glyma.13G319000/Glyma.18G023100	5	F12
MF	deaminase activity	1/16	27/22279	0.0981449	Glyma.01G119500	1	Additive parent	P1×P2			BP	cellular response to oxygen-containing compound	35/1649	216/16967	0.061834	Glyma.01G009200/Glyma.01G018800/Glyma.01G116300/Glyma.02G204700/Glyma.02G274100/Glyma.03G066200/Glyma.04G182000/Glyma.05G196800/Glyma.06G034000/Glyma.06G087200/Glyma.07G149400/Glyma.07G155500/Glyma.07G243500/Glyma.07G243600/Glyma.08G004400/Glyma.09G020800/Glyma.09G040500/Glyma.09G040600/Glyma.11G038600/Glyma.11G216900/Glyma.12G015400/Glyma.12G081300/Glyma.13G112000/Glyma.13G341100/Glyma.15G146600…	35	F12
MF	metalloexopeptidase activity	1/16	28/22279	0.0981449	Glyma.10G088000	1	Additive parent	P1×P2			BP	vitamin biosynthetic process	18/1649	88/16967	0.061834	Glyma.01G028200/Glyma.01G104100/Glyma.02G037000/Glyma.03G070600/Glyma.05G175500/Glyma.05G224500/Glyma.06G316900/Glyma.07G050900/Glyma.07G071800/Glyma.07G252600/Glyma.09G249800/Glyma.12G022300/Glyma.12G135000/Glyma.13G094700/Glyma.13G213500/Glyma.15G041600/Glyma.18G065700/Glyma.19G210300	18	F12
MF	nutrient reservoir activity	1/16	30/22279	0.0981449	Glyma.08G200000	1	Additive parent	P1×P2			BP	carboxylic acid catabolic process	26/1649	148/16967	0.070202	Glyma.01G045800/Glyma.01G199700/Glyma.02G072200/Glyma.03G070200/Glyma.03G250800/Glyma.05G180100/Glyma.06G107800/Glyma.07G262100/Glyma.09G168900/Glyma.10G058200/Glyma.11G042200/Glyma.12G158600/Glyma.13G168700/Glyma.14G061200/Glyma.14G184500/Glyma.15G131200/Glyma.15G276800/Glyma.16G209300/Glyma.17G005300/Glyma.17G012000/Glyma.17G027600/Glyma.17G044300/Glyma.18G232000/Glyma.18G288900/Glyma.20G009100…	26	F12
MF	hydrolase activity, acting on carbon-nitrogen (but not peptide) bonds, in cyclic amidines	1/16	46/22279	0.116057	Glyma.01G119500	1	Additive parent	P1×P2			BP	phenol-containing compound metabolic process	9/1649	31/16967	0.070202	Glyma.03G167900/Glyma.03G232500/Glyma.05G237200/Glyma.06G141200/Glyma.06G324600/Glyma.09G098700/Glyma.09G182400/Glyma.10G148700/Glyma.18G269200	9	F12
MF	acid phosphatase activity	1/16	50/22279	0.116057	Glyma.08G200000	1	Additive parent	P1×P2			BP	water-soluble vitamin metabolic process	18/1649	90/16967	0.075174	Glyma.05G175500/Glyma.05G224500/Glyma.06G107800/Glyma.06G316900/Glyma.07G050900/Glyma.07G071800/Glyma.07G252600/Glyma.09G249800/Glyma.10G291100/Glyma.12G022300/Glyma.12G135000/Glyma.13G094700/Glyma.13G213500/Glyma.14G184500/Glyma.15G041600/Glyma.18G040100/Glyma.18G065700/Glyma.19G210300	18	F12
MF	single-stranded DNA binding	1/16	81/22279	0.134938	Glyma.19G249500	1	Additive parent	P1×P2			BP	polyketide metabolic process	5/1649	11/16967	0.075266	Glyma.02G130400/Glyma.08G109300/Glyma.08G110500/Glyma.08G110900/Glyma.19G105100	5	F12
MF	cytoskeletal motor activity	1/16	84/22279	0.134938	Glyma.15G213000	1	Additive parent	P1×P2			BP	polyketide biosynthetic process	5/1649	11/16967	0.075266	Glyma.02G130400/Glyma.08G109300/Glyma.08G110500/Glyma.08G110900/Glyma.19G105100	5	F12
MF	actin binding	1/16	140/22279	0.172628	Glyma.15G213000	1	Additive parent	P1×P2			BP	glycine metabolic process	8/1649	26/16967	0.075494	Glyma.01G199700/Glyma.03G250800/Glyma.06G107800/Glyma.07G262100/Glyma.11G042200/Glyma.14G184500/Glyma.17G012000/Glyma.20G019600	8	F12
MF	antioxidant activity	1/16	232/22279	0.218634	Glyma.03G242900	1	Additive parent	P1×P2			BP	plant-type cell wall organization or biogenesis	31/1649	191/16967	0.088865	Glyma.01G050100/Glyma.02G105400/Glyma.02G109100/Glyma.05G085700/Glyma.05G161900/Glyma.05G199900/Glyma.06G143300/Glyma.08G330700/Glyma.09G236200/Glyma.11G053200/Glyma.11G139100/Glyma.11G160000/Glyma.11G219400/Glyma.12G062700/Glyma.12G068900/Glyma.12G069400/Glyma.12G173800/Glyma.12G191700/Glyma.12G207600/Glyma.13G310300/Glyma.13G336600/Glyma.14G068000/Glyma.14G203900/Glyma.16G095800/Glyma.17G072200…	31	F12
MF	protein serine kinase activity	1/16	239/22279	0.218634	Glyma.13G228400	1	Additive parent	P1×P2			BP	ketone biosynthetic process	10/1649	39/16967	0.088865	Glyma.01G010000/Glyma.01G028200/Glyma.01G104100/Glyma.02G037000/Glyma.03G070600/Glyma.03G128900/Glyma.10G139300/Glyma.15G172200/Glyma.15G276800/Glyma.18G139700	10	F12
MF	oxidoreductase activity, acting on the CH-OH group of donors, NAD or NADP as acceptor	1/16	244/22279	0.218634	Glyma.16G082200	1	Additive parent	P1×P2			BP	quinone metabolic process	10/1649	39/16967	0.088865	Glyma.01G010000/Glyma.01G028200/Glyma.01G104100/Glyma.02G037000/Glyma.03G070600/Glyma.03G128900/Glyma.10G139300/Glyma.15G172200/Glyma.15G276800/Glyma.18G139700	10	F12
MF	ligase activity	1/16	295/22279	0.232571	Glyma.02G131500	1	Additive parent	P1×P2			BP	quinone biosynthetic process	10/1649	39/16967	0.088865	Glyma.01G010000/Glyma.01G028200/Glyma.01G104100/Glyma.02G037000/Glyma.03G070600/Glyma.03G128900/Glyma.10G139300/Glyma.15G172200/Glyma.15G276800/Glyma.18G139700	10	F12
MF	mRNA binding	1/16	345/22279	0.254191	Glyma.09G015800	1	Additive parent	P1×P2			BP	aromatic amino acid family metabolic process	14/1649	65/16967	0.088865	Glyma.02G208400/Glyma.03G167900/Glyma.10G058200/Glyma.11G233900/Glyma.12G158600/Glyma.12G181800/Glyma.12G193000/Glyma.13G049500/Glyma.13G319000/Glyma.14G030400/Glyma.14G061200/Glyma.18G023100/Glyma.18G026400/Glyma.18G028900	14	F12
MF	UDP-glycosyltransferase activity	1/16	406/22279	0.271699	Glyma.03G187000	1	Additive parent	P1×P2			BP	small molecule catabolic process	38/1649	249/16967	0.088865	Glyma.01G045800/Glyma.01G116300/Glyma.01G199700/Glyma.02G018700/Glyma.02G072200/Glyma.02G274100/Glyma.03G070200/Glyma.03G250800/Glyma.04G083100/Glyma.05G180100/Glyma.05G222300/Glyma.05G224500/Glyma.06G107800/Glyma.07G149400/Glyma.07G191500/Glyma.07G262100/Glyma.09G011100/Glyma.09G168900/Glyma.10G058200/Glyma.11G042200/Glyma.12G015400/Glyma.12G158600/Glyma.13G146200/Glyma.13G168700/Glyma.14G061200…	38	F12
BP	rhythmic process	26/451	64/16967	1.33313e-21	Glyma.03G261300/Glyma.04G101500/Glyma.04G141400/Glyma.04G166300/Glyma.04G228300/Glyma.05G118300/Glyma.05G239400/Glyma.06G103200/Glyma.06G136600/Glyma.06G196200/Glyma.07G049400/Glyma.08G046500/Glyma.08G073300/Glyma.08G179400/Glyma.09G143000/Glyma.10G048100/Glyma.10G221500/Glyma.11G154700/Glyma.13G108600/Glyma.13G135900/Glyma.13G199300/Glyma.14G193700/Glyma.15G053000/Glyma.15G237600/Glyma.17G102200…	26	Bias parent	P1×P2			BP	abscisic acid-activated signaling pathway	15/1649	72/16967	0.088865	Glyma.01G009200/Glyma.01G018800/Glyma.03G066200/Glyma.06G087200/Glyma.07G155500/Glyma.07G243500/Glyma.07G243600/Glyma.09G040500/Glyma.09G040600/Glyma.11G216900/Glyma.15G146600/Glyma.17G030000/Glyma.17G030100/Glyma.17G030200/Glyma.17G030300	15	F12
BP	response to chitin	6/451	24/16967	0.00858779	Glyma.02G296600/Glyma.04G044900/Glyma.06G045400/Glyma.10G045400/Glyma.10G257900/Glyma.20G133200	6	Bias parent	P1×P2			BP	cellular response to abscisic acid stimulus	15/1649	72/16967	0.088865	Glyma.01G009200/Glyma.01G018800/Glyma.03G066200/Glyma.06G087200/Glyma.07G155500/Glyma.07G243500/Glyma.07G243600/Glyma.09G040500/Glyma.09G040600/Glyma.11G216900/Glyma.15G146600/Glyma.17G030000/Glyma.17G030100/Glyma.17G030200/Glyma.17G030300	15	F12
BP	phosphorelay signal transduction system	12/451	109/16967	0.00858779	Glyma.03G261300/Glyma.04G166300/Glyma.04G228300/Glyma.05G033000/Glyma.06G136600/Glyma.06G196200/Glyma.07G049400/Glyma.09G098600/Glyma.10G048100/Glyma.13G135900/Glyma.17G102200/Glyma.19G260400	12	Bias parent	P1×P2			BP	cellular response to alcohol	15/1649	72/16967	0.088865	Glyma.01G009200/Glyma.01G018800/Glyma.03G066200/Glyma.06G087200/Glyma.07G155500/Glyma.07G243500/Glyma.07G243600/Glyma.09G040500/Glyma.09G040600/Glyma.11G216900/Glyma.15G146600/Glyma.17G030000/Glyma.17G030100/Glyma.17G030200/Glyma.17G030300	15	F12
BP	protein ubiquitination	28/451	468/16967	0.0110501	Glyma.01G047700/Glyma.01G161700/Glyma.01G192300/Glyma.02G254300/Glyma.05G178500/Glyma.05G239400/Glyma.06G074300/Glyma.06G095400/Glyma.08G046500/Glyma.09G136000/Glyma.11G022400/Glyma.11G118100/Glyma.11G137300/Glyma.12G032800/Glyma.12G043500/Glyma.12G060700/Glyma.12G102300/Glyma.13G138600/Glyma.13G149100/Glyma.13G357800/Glyma.14G130700/Glyma.15G072700/Glyma.17G042100/Glyma.17G163500/Glyma.17G202700…	28	Bias parent	P1×P2			BP	response to biotic stimulus	38/1649	250/16967	0.092694	Glyma.01G155600/Glyma.02G009400/Glyma.02G042500/Glyma.03G051100/Glyma.03G093600/Glyma.03G247500/Glyma.05G099300/Glyma.05G196800/Glyma.06G035200/Glyma.06G035300/Glyma.06G141400/Glyma.07G243500/Glyma.07G243600/Glyma.08G004400/Glyma.08G344300/Glyma.09G020800/Glyma.09G040500/Glyma.09G151400/Glyma.10G010100/Glyma.11G087500/Glyma.11G089100/Glyma.12G070600/Glyma.13G285300/Glyma.15G062400/Glyma.15G062500…	38	F12
BP	starch metabolic process	8/451	52/16967	0.0110501	Glyma.04G011900/Glyma.06G011700/Glyma.07G049900/Glyma.09G148900/Glyma.11G116600/Glyma.12G042400/Glyma.16G018500/Glyma.16G073500	8	Bias parent	P1×P2			BP	glycine catabolic process	5/1649	12/16967	0.092694	Glyma.01G199700/Glyma.07G262100/Glyma.11G042200/Glyma.17G012000/Glyma.20G019600	5	F12
BP	regulation of circadian rhythm	6/451	32/16967	0.0257772	Glyma.04G101500/Glyma.06G103200/Glyma.09G143000/Glyma.10G221500/Glyma.13G108600/Glyma.14G193700	6	Bias parent	P1×P2			BP	glycine decarboxylation via glycine cleavage system	5/1649	12/16967	0.092694	Glyma.01G199700/Glyma.07G262100/Glyma.11G042200/Glyma.17G012000/Glyma.20G019600	5	F12
BP	starch biosynthetic process	7/451	47/16967	0.026176	Glyma.04G011900/Glyma.06G011700/Glyma.07G049900/Glyma.09G148900/Glyma.11G116600/Glyma.12G042400/Glyma.16G018500	7	Bias parent	P1×P2			BP	benzene-containing compound metabolic process	11/1649	46/16967	0.092694	Glyma.03G232500/Glyma.05G237200/Glyma.06G141200/Glyma.06G324600/Glyma.09G098700/Glyma.09G182400/Glyma.10G058200/Glyma.10G148700/Glyma.14G061200/Glyma.18G269200/Glyma.20G009100	11	F12
BP	L-phenylalanine metabolic process	4/451	15/16967	0.0508432	Glyma.10G058200/Glyma.12G158600/Glyma.12G181800/Glyma.13G319000	4	Bias parent	P1×P2			BP	protein-chromophore linkage	14/1649	66/16967	0.092694	Glyma.02G064700/Glyma.04G101500/Glyma.05G239400/Glyma.06G103200/Glyma.06G194900/Glyma.08G046500/Glyma.08G074000/Glyma.09G071400/Glyma.09G088500/Glyma.12G219300/Glyma.13G282000/Glyma.15G179400/Glyma.16G165200/Glyma.16G205200	14	F12
BP	erythrose 4-phosphate/phosphoenolpyruvate family amino acid metabolic process	4/451	15/16967	0.0508432	Glyma.10G058200/Glyma.12G158600/Glyma.12G181800/Glyma.13G319000	4	Bias parent	P1×P2			BP	fatty acid biosynthetic process	25/1649	147/16967	0.092694	Glyma.03G165600/Glyma.05G201300/Glyma.06G058500/Glyma.07G007000/Glyma.07G030000/Glyma.07G034800/Glyma.07G034900/Glyma.07G196800/Glyma.08G008800/Glyma.10G001800/Glyma.10G153900/Glyma.10G291700/Glyma.11G063600/Glyma.11G101400/Glyma.13G030300/Glyma.13G347700/Glyma.13G347800/Glyma.14G009700/Glyma.14G074300/Glyma.15G026400/Glyma.15G118700/Glyma.16G008700/Glyma.18G068800/Glyma.20G054000/Glyma.20G144600	25	F12
BP	protein-chromophore linkage	7/451	66/16967	0.135224	Glyma.02G064700/Glyma.04G101500/Glyma.05G239400/Glyma.06G103200/Glyma.08G046500/Glyma.09G088500/Glyma.13G282000	7	Bias parent	P1×P2			BP	phenol-containing compound biosynthetic process	6/1649	17/16967	0.092765	Glyma.03G167900/Glyma.03G232500/Glyma.05G237200/Glyma.09G098700/Glyma.09G182400/Glyma.10G148700	6	F12
BP	cation transmembrane transport	11/451	161/16967	0.25528	Glyma.01G178500/Glyma.03G175200/Glyma.03G243000/Glyma.06G189900/Glyma.08G082200/Glyma.10G132300/Glyma.13G163900/Glyma.14G134100/Glyma.15G153000/Glyma.16G015600/Glyma.19G221000	11	Bias parent	P1×P2			BP	protein autophosphorylation	28/1649	171/16967	0.094392	Glyma.04G175300/Glyma.04G190400/Glyma.05G075800/Glyma.05G090900/Glyma.06G171700/Glyma.06G175100/Glyma.06G230800/Glyma.08G062700/Glyma.08G235900/Glyma.09G024700/Glyma.10G052500/Glyma.11G204700/Glyma.11G204800/Glyma.11G207300/Glyma.12G231800/Glyma.13G032100/Glyma.13G224500/Glyma.15G045600/Glyma.15G072200/Glyma.15G088500/Glyma.15G215600/Glyma.16G037500/Glyma.18G124500/Glyma.18G272500/Glyma.18G273100…	28	F12
BP	energy reserve metabolic process	4/451	26/16967	0.255886	Glyma.04G011900/Glyma.06G011700/Glyma.11G116600/Glyma.12G042400	4	Bias parent	P1×P2			BP	plant-type cell wall organization	15/1649	74/16967	0.101042	Glyma.01G050100/Glyma.02G109100/Glyma.06G143300/Glyma.09G236200/Glyma.11G139100/Glyma.11G160000/Glyma.11G219400/Glyma.12G062700/Glyma.13G336600/Glyma.14G068000/Glyma.14G203900/Glyma.18G054000/Glyma.18G153500/Glyma.18G272100/Glyma.20G033900	15	F12
BP	jasmonic acid biosynthetic process	3/451	15/16967	0.305405	Glyma.17G246500/Glyma.18G280900/Glyma.19G044900	3	Bias parent	P1×P2			BP	serine family amino acid catabolic process	7/1649	23/16967	0.107907	Glyma.01G199700/Glyma.06G107800/Glyma.07G262100/Glyma.11G042200/Glyma.14G184500/Glyma.17G012000/Glyma.20G019600	7	F12
BP	jasmonic acid metabolic process	4/451	30/16967	0.329061	Glyma.17G246500/Glyma.18G269200/Glyma.18G280900/Glyma.19G044900	4	Bias parent	P1×P2			BP	alpha-amino acid metabolic process	42/1649	288/16967	0.108819	Glyma.01G099800/Glyma.01G199700/Glyma.02G072200/Glyma.03G167900/Glyma.03G250800/Glyma.04G005900/Glyma.04G236900/Glyma.05G188500/Glyma.06G005700/Glyma.06G107800/Glyma.06G127400/Glyma.06G169700/Glyma.07G003400/Glyma.07G262100/Glyma.08G261200/Glyma.09G168900/Glyma.10G058200/Glyma.10G238800/Glyma.11G042200/Glyma.11G170300/Glyma.11G213000/Glyma.11G233900/Glyma.12G122900/Glyma.12G158600/Glyma.12G181800…	42	F12
BP	response to red or far red light	6/451	67/16967	0.335567	Glyma.03G081700/Glyma.06G227500/Glyma.09G088500/Glyma.09G099000/Glyma.14G216500/Glyma.16G027200	6	Bias parent	P1×P2			BP	salicylic acid metabolic process	8/1649	29/16967	0.111628	Glyma.03G232500/Glyma.05G237200/Glyma.06G141200/Glyma.06G324600/Glyma.09G098700/Glyma.09G182400/Glyma.10G148700/Glyma.18G269200	8	F12
BP	negative regulation of cellular protein metabolic process	7/451	88/16967	0.335567	Glyma.03G165600/Glyma.06G036300/Glyma.06G136500/Glyma.08G171800/Glyma.11G180500/Glyma.12G093100/Glyma.15G255200	7	Bias parent	P1×P2			BP	response to abscisic acid	20/1649	113/16967	0.124073	Glyma.01G009200/Glyma.01G018800/Glyma.01G060300/Glyma.02G118500/Glyma.03G066200/Glyma.06G087200/Glyma.07G139700/Glyma.07G155500/Glyma.07G243500/Glyma.07G243600/Glyma.09G040500/Glyma.09G040600/Glyma.11G216900/Glyma.15G146600/Glyma.17G030000/Glyma.17G030100/Glyma.17G030200/Glyma.17G030300/Glyma.18G040000/Glyma.20G158500	20	F12
BP	negative regulation of protein metabolic process	7/451	88/16967	0.335567	Glyma.03G165600/Glyma.06G036300/Glyma.06G136500/Glyma.08G171800/Glyma.11G180500/Glyma.12G093100/Glyma.15G255200	7	Bias parent	P1×P2			BP	response to alcohol	20/1649	113/16967	0.124073	Glyma.01G009200/Glyma.01G018800/Glyma.01G060300/Glyma.02G118500/Glyma.03G066200/Glyma.06G087200/Glyma.07G139700/Glyma.07G155500/Glyma.07G243500/Glyma.07G243600/Glyma.09G040500/Glyma.09G040600/Glyma.11G216900/Glyma.15G146600/Glyma.17G030000/Glyma.17G030100/Glyma.17G030200/Glyma.17G030300/Glyma.18G040000/Glyma.20G158500	20	F12
BP	aromatic amino acid family catabolic process	3/451	17/16967	0.348033	Glyma.10G058200/Glyma.12G158600/Glyma.14G061200	3	Bias parent	P1×P2			BP	jasmonic acid metabolic process	8/1649	30/16967	0.133758	Glyma.03G147700/Glyma.06G141200/Glyma.06G324600/Glyma.13G109800/Glyma.17G246500/Glyma.18G269200/Glyma.18G280900/Glyma.19G044900	8	F12
BP	potassium ion transport	5/451	51/16967	0.383102	Glyma.03G243000/Glyma.08G082200/Glyma.16G015600/Glyma.19G221000/Glyma.20G210700	5	Bias parent	P1×P2			BP	organic acid catabolic process	26/1649	161/16967	0.136334	Glyma.01G045800/Glyma.01G199700/Glyma.02G072200/Glyma.03G070200/Glyma.03G250800/Glyma.05G180100/Glyma.06G107800/Glyma.07G262100/Glyma.09G168900/Glyma.10G058200/Glyma.11G042200/Glyma.12G158600/Glyma.13G168700/Glyma.14G061200/Glyma.14G184500/Glyma.15G131200/Glyma.15G276800/Glyma.16G209300/Glyma.17G005300/Glyma.17G012000/Glyma.17G027600/Glyma.17G044300/Glyma.18G232000/Glyma.18G288900/Glyma.20G009100…	26	F12
BP	photomorphogenesis	4/451	35/16967	0.441273	Glyma.03G081700/Glyma.09G099000/Glyma.14G216500/Glyma.16G027200	4	Bias parent	P1×P2			BP	glutathione metabolic process	18/1649	100/16967	0.14744	Glyma.01G106000/Glyma.01G106100/Glyma.04G107500/Glyma.04G107600/Glyma.06G117800/Glyma.07G126200/Glyma.07G139700/Glyma.07G140200/Glyma.07G140400/Glyma.08G118700/Glyma.10G291100/Glyma.13G129000/Glyma.13G135600/Glyma.14G031000/Glyma.15G251500/Glyma.15G251900/Glyma.18G040100/Glyma.18G190200	18	F12
BP	response to oxygen-containing compound	18/451	385/16967	0.466219	Glyma.01G009200/Glyma.01G018800/Glyma.02G296600/Glyma.03G066200/Glyma.04G044900/Glyma.04G182000/Glyma.06G045400/Glyma.06G157800/Glyma.10G045400/Glyma.10G257900/Glyma.12G015400/Glyma.13G155200/Glyma.13G341100/Glyma.15G106700/Glyma.18G134200/Glyma.20G133200/Glyma.20G150000/Glyma.20G158500	18	Bias parent	P1×P2			BP	DNA-templated transcription, termination	11/1649	50/16967	0.148124	Glyma.02G223000/Glyma.08G167900/Glyma.09G089600/Glyma.10G037400/Glyma.10G054400/Glyma.12G043100/Glyma.13G141500/Glyma.15G197200/Glyma.15G259600/Glyma.18G249400/Glyma.20G024400	11	F12
BP	phosphatidylcholine metabolic process	3/451	21/16967	0.483449	Glyma.01G162100/Glyma.07G031100/Glyma.17G051800	3	Bias parent	P1×P2			BP	alpha-amino acid biosynthetic process	29/1649	187/16967	0.150773	Glyma.01G099800/Glyma.03G250800/Glyma.04G005900/Glyma.04G236900/Glyma.05G188500/Glyma.06G005700/Glyma.06G107800/Glyma.06G127400/Glyma.06G169700/Glyma.07G003400/Glyma.08G261200/Glyma.10G238800/Glyma.11G170300/Glyma.11G233900/Glyma.12G122900/Glyma.12G181800/Glyma.12G193000/Glyma.13G049500/Glyma.13G319000/Glyma.14G184500/Glyma.17G044300/Glyma.18G023100/Glyma.18G026400/Glyma.18G028900/Glyma.18G034300…	29	F12
BP	response to temperature stimulus	8/451	126/16967	0.507548	Glyma.03G191100/Glyma.04G062200/Glyma.06G157800/Glyma.08G039800/Glyma.09G143000/Glyma.15G106700/Glyma.18G010500/Glyma.19G243000	8	Bias parent	P1×P2			BP	cutin biosynthetic process	8/1649	31/16967	0.150773	Glyma.01G113200/Glyma.03G008300/Glyma.03G078600/Glyma.07G146800/Glyma.07G161900/Glyma.10G119900/Glyma.12G047400/Glyma.18G197800	8	F12
BP	nucleobase metabolic process	5/451	60/16967	0.548643	Glyma.03G093200/Glyma.07G105400/Glyma.12G114500/Glyma.13G240600/Glyma.17G138800	5	Bias parent	P1×P2			BP	cellular response to toxic substance	8/1649	31/16967	0.150773	Glyma.01G116300/Glyma.02G274100/Glyma.04G225500/Glyma.06G139300/Glyma.07G149400/Glyma.12G015400/Glyma.12G081300/Glyma.19G240400	8	F12
BP	cellular modified amino acid metabolic process	9/451	154/16967	0.550836	Glyma.06G107800/Glyma.06G117800/Glyma.07G126200/Glyma.07G140200/Glyma.08G261200/Glyma.08G347400/Glyma.14G031000/Glyma.15G251900/Glyma.18G158900	9	Bias parent	P1×P2			BP	cellular detoxification	8/1649	31/16967	0.150773	Glyma.01G116300/Glyma.02G274100/Glyma.04G225500/Glyma.06G139300/Glyma.07G149400/Glyma.12G015400/Glyma.12G081300/Glyma.19G240400	8	F12
BP	nuclear-transcribed mRNA catabolic process, deadenylation-dependent decay	4/451	43/16967	0.583207	Glyma.08G171800/Glyma.11G180500/Glyma.12G093100/Glyma.15G255200	4	Bias parent	P1×P2			BP	cellular amino acid catabolic process	18/1649	101/16967	0.151443	Glyma.01G199700/Glyma.02G072200/Glyma.03G070200/Glyma.03G250800/Glyma.06G107800/Glyma.07G262100/Glyma.09G168900/Glyma.10G058200/Glyma.11G042200/Glyma.12G158600/Glyma.14G061200/Glyma.14G184500/Glyma.15G131200/Glyma.15G276800/Glyma.16G209300/Glyma.17G012000/Glyma.17G044300/Glyma.20G019600	18	F12
BP	aromatic amino acid family biosynthetic process, prephenate pathway	2/451	10/16967	0.583207	Glyma.12G181800/Glyma.13G319000	2	Bias parent	P1×P2			BP	response to auxin	55/1649	410/16967	0.158643	Glyma.01G137500/Glyma.01G156200/Glyma.01G161100/Glyma.02G142400/Glyma.02G260100/Glyma.02G260300/Glyma.02G303700/Glyma.03G029600/Glyma.03G158600/Glyma.03G158700/Glyma.05G027000/Glyma.06G025300/Glyma.06G055200/Glyma.06G067700/Glyma.06G088300/Glyma.07G134800/Glyma.07G139700/Glyma.07G147000/Glyma.07G202200/Glyma.07G217900/Glyma.08G027800/Glyma.08G054700/Glyma.08G100100/Glyma.08G273500/Glyma.09G193000…	55	F12
BP	DNA replication-independent nucleosome organization	2/451	10/16967	0.583207	Glyma.01G181200/Glyma.04G087200	2	Bias parent	P1×P2			BP	secondary metabolic process	21/1649	125/16967	0.162302	Glyma.01G021000/Glyma.01G239600/Glyma.02G130400/Glyma.02G224800/Glyma.03G070300/Glyma.05G155600/Glyma.08G109300/Glyma.08G110500/Glyma.08G110900/Glyma.08G359100/Glyma.09G249500/Glyma.10G058200/Glyma.11G129900/Glyma.12G183400/Glyma.13G173500/Glyma.13G317600/Glyma.14G062300/Glyma.14G191500/Glyma.14G205200/Glyma.18G193400/Glyma.19G105100	21	F12
BP	water-soluble vitamin metabolic process	6/451	90/16967	0.605001	Glyma.05G224500/Glyma.06G107800/Glyma.07G050900/Glyma.12G135000/Glyma.13G094700/Glyma.15G041600	6	Bias parent	P1×P2			BP	photosynthesis, light harvesting in photosystem I	6/1649	20/16967	0.163877	Glyma.06G194900/Glyma.08G074000/Glyma.12G219300/Glyma.13G282000/Glyma.15G179400/Glyma.16G205200	6	F12
BP	red or far-red light signaling pathway	2/451	11/16967	0.605001	Glyma.03G081700/Glyma.09G088500	2	Bias parent	P1×P2			BP	response to lipid	32/1649	215/16967	0.163877	Glyma.01G009200/Glyma.01G018800/Glyma.01G060300/Glyma.02G118500/Glyma.02G204700/Glyma.03G066200/Glyma.06G034000/Glyma.06G087200/Glyma.07G139700/Glyma.07G155500/Glyma.07G243500/Glyma.07G243600/Glyma.09G020800/Glyma.09G024700/Glyma.09G040500/Glyma.09G040600/Glyma.11G038600/Glyma.11G216900/Glyma.13G112000/Glyma.13G341100/Glyma.15G146600/Glyma.17G030000/Glyma.17G030100/Glyma.17G030200/Glyma.17G030300…	32	F12
BP	cellular response to red or far red light	2/451	11/16967	0.605001	Glyma.03G081700/Glyma.09G088500	2	Bias parent	P1×P2			BP	alpha-amino acid catabolic process	14/1649	73/16967	0.163877	Glyma.01G199700/Glyma.02G072200/Glyma.03G250800/Glyma.06G107800/Glyma.07G262100/Glyma.09G168900/Glyma.10G058200/Glyma.11G042200/Glyma.12G158600/Glyma.14G061200/Glyma.14G184500/Glyma.17G012000/Glyma.17G044300/Glyma.20G019600	14	F12
BP	benzene-containing compound metabolic process	4/451	46/16967	0.605001	Glyma.09G098700/Glyma.10G058200/Glyma.14G061200/Glyma.18G269200	4	Bias parent	P1×P2			BP	heme biosynthetic process	8/1649	32/16967	0.163877	Glyma.01G227400/Glyma.02G218300/Glyma.04G002900/Glyma.11G094700/Glyma.11G235400/Glyma.12G229700/Glyma.13G269900/Glyma.14G185700	8	F12
BP	malate transport	3/451	27/16967	0.605484	Glyma.02G097700/Glyma.04G092100/Glyma.05G233300	3	Bias parent	P1×P2			BP	calcium ion transmembrane transport	8/1649	32/16967	0.163877	Glyma.01G178500/Glyma.02G226500/Glyma.03G175200/Glyma.07G149600/Glyma.13G163900/Glyma.13G272000/Glyma.14G193400/Glyma.18G063200	8	F12
BP	chloroplast avoidance movement	3/451	28/16967	0.626018	Glyma.08G330800/Glyma.14G053400/Glyma.18G294100	3	Bias parent	P1×P2			BP	sterol biosynthetic process	10/1649	45/16967	0.163877	Glyma.03G239000/Glyma.05G053300/Glyma.06G049500/Glyma.07G110900/Glyma.08G063700/Glyma.11G088000/Glyma.13G253100/Glyma.14G090400/Glyma.15G061800/Glyma.20G058000	10	F12
BP	deoxyribonucleotide biosynthetic process	2/451	12/16967	0.626018	Glyma.03G195600/Glyma.05G186900	2	Bias parent	P1×P2			BP	regulation of phosphoprotein phosphatase activity	10/1649	45/16967	0.163877	Glyma.01G018800/Glyma.03G066200/Glyma.07G155500/Glyma.07G243500/Glyma.07G243600/Glyma.09G040500/Glyma.09G040600/Glyma.15G146600/Glyma.17G030200/Glyma.17G030300	10	F12
BP	sulfur compound transport	2/451	12/16967	0.626018	Glyma.04G092100/Glyma.15G153000	2	Bias parent	P1×P2			BP	L-phenylalanine metabolic process	5/1649	15/16967	0.178035	Glyma.10G058200/Glyma.12G158600/Glyma.12G181800/Glyma.12G193000/Glyma.13G319000	5	F12
BP	olefinic compound biosynthetic process	2/451	12/16967	0.626018	Glyma.10G058200/Glyma.17G174500	2	Bias parent	P1×P2			BP	jasmonic acid biosynthetic process	5/1649	15/16967	0.178035	Glyma.03G147700/Glyma.13G109800/Glyma.17G246500/Glyma.18G280900/Glyma.19G044900	5	F12
BP	negative regulation of biosynthetic process	10/451	201/16967	0.626018	Glyma.03G165600/Glyma.04G191500/Glyma.05G044200/Glyma.06G136500/Glyma.08G171800/Glyma.10G012900/Glyma.11G180500/Glyma.12G093100/Glyma.14G212900/Glyma.15G255200	10	Bias parent	P1×P2			BP	erythrose 4-phosphate/phosphoenolpyruvate family amino acid metabolic process	5/1649	15/16967	0.178035	Glyma.10G058200/Glyma.12G158600/Glyma.12G181800/Glyma.12G193000/Glyma.13G319000	5	F12
BP	posttranscriptional regulation of gene expression	10/451	202/16967	0.626018	Glyma.04G191500/Glyma.04G228400/Glyma.05G044200/Glyma.06G136500/Glyma.08G171800/Glyma.11G049900/Glyma.11G180500/Glyma.12G093100/Glyma.14G021600/Glyma.15G255200	10	Bias parent	P1×P2			BP	vitamin K biosynthetic process	4/1649	10/16967	0.178035	Glyma.01G028200/Glyma.01G104100/Glyma.02G037000/Glyma.03G070600	4	F12
BP	negative regulation of translation	5/451	73/16967	0.626018	Glyma.06G136500/Glyma.08G171800/Glyma.11G180500/Glyma.12G093100/Glyma.15G255200	5	Bias parent	P1×P2			BP	phylloquinone biosynthetic process	4/1649	10/16967	0.178035	Glyma.01G028200/Glyma.01G104100/Glyma.02G037000/Glyma.03G070600	4	F12
BP	negative regulation of cellular amide metabolic process	5/451	75/16967	0.631265	Glyma.06G136500/Glyma.08G171800/Glyma.11G180500/Glyma.12G093100/Glyma.15G255200	5	Bias parent	P1×P2			BP	vitamin K metabolic process	4/1649	10/16967	0.178035	Glyma.01G028200/Glyma.01G104100/Glyma.02G037000/Glyma.03G070600	4	F12
BP	water-soluble vitamin biosynthetic process	5/451	75/16967	0.631265	Glyma.05G224500/Glyma.07G050900/Glyma.12G135000/Glyma.13G094700/Glyma.15G041600	5	Bias parent	P1×P2			BP	phylloquinone metabolic process	4/1649	10/16967	0.178035	Glyma.01G028200/Glyma.01G104100/Glyma.02G037000/Glyma.03G070600	4	F12
BP	L-ascorbic acid biosynthetic process	2/451	14/16967	0.631265	Glyma.05G224500/Glyma.07G050900	2	Bias parent	P1×P2			BP	detoxification	8/1649	33/16967	0.178035	Glyma.01G116300/Glyma.02G274100/Glyma.04G225500/Glyma.06G139300/Glyma.07G149400/Glyma.12G015400/Glyma.12G081300/Glyma.19G240400	8	F12
BP	mitochondrial calcium ion homeostasis	2/451	14/16967	0.631265	Glyma.01G178500/Glyma.13G163900	2	Bias parent	P1×P2			BP	water-soluble vitamin biosynthetic process	14/1649	75/16967	0.178035	Glyma.05G175500/Glyma.05G224500/Glyma.06G316900/Glyma.07G050900/Glyma.07G071800/Glyma.07G252600/Glyma.09G249800/Glyma.12G022300/Glyma.12G135000/Glyma.13G094700/Glyma.13G213500/Glyma.15G041600/Glyma.18G065700/Glyma.19G210300	14	F12
BP	carbohydrate biosynthetic process	14/451	326/16967	0.631265	Glyma.04G011900/Glyma.05G224500/Glyma.06G011700/Glyma.06G104800/Glyma.07G049900/Glyma.07G050900/Glyma.08G308600/Glyma.09G148900/Glyma.10G012900/Glyma.11G116600/Glyma.12G042400/Glyma.13G058100/Glyma.13G310300/Glyma.16G018500	14	Bias parent	P1×P2			BP	cell wall macromolecule catabolic process	7/1649	27/16967	0.178035	Glyma.02G042500/Glyma.09G038500/Glyma.15G051500/Glyma.15G143600/Glyma.19G215500/Glyma.19G221800/Glyma.20G133900	7	F12
BP	negative regulation of cellular metabolic process	11/451	240/16967	0.631265	Glyma.03G165600/Glyma.04G191500/Glyma.05G044200/Glyma.06G036300/Glyma.06G136500/Glyma.08G171800/Glyma.10G012900/Glyma.11G180500/Glyma.12G093100/Glyma.14G212900/Glyma.15G255200	11	Bias parent	P1×P2			BP	phenylpropanoid biosynthetic process	6/1649	21/16967	0.178035	Glyma.01G021000/Glyma.01G239600/Glyma.10G058200/Glyma.12G183400/Glyma.13G173500/Glyma.13G317600	6	F12
BP	chloroplast localization	3/451	33/16967	0.631265	Glyma.08G330800/Glyma.14G053400/Glyma.18G294100	3	Bias parent	P1×P2			BP	chloroplast fission	6/1649	21/16967	0.178035	Glyma.04G056000/Glyma.10G071800/Glyma.13G153300/Glyma.14G017600/Glyma.14G123700/Glyma.19G026800	6	F12
BP	plastid localization	3/451	33/16967	0.631265	Glyma.08G330800/Glyma.14G053400/Glyma.18G294100	3	Bias parent	P1×P2			BP	tetraterpenoid biosynthetic process	6/1649	21/16967	0.178035	Glyma.02G283400/Glyma.03G128900/Glyma.13G147500/Glyma.13G315200/Glyma.14G031200/Glyma.15G172200	6	F12
BP	CDP-diacylglycerol biosynthetic process	2/451	15/16967	0.631265	Glyma.12G045700/Glyma.14G077500	2	Bias parent	P1×P2			BP	carotenoid biosynthetic process	6/1649	21/16967	0.178035	Glyma.02G283400/Glyma.03G128900/Glyma.13G147500/Glyma.13G315200/Glyma.14G031200/Glyma.15G172200	6	F12
BP	methylguanosine-cap decapping	2/451	15/16967	0.631265	Glyma.08G171800/Glyma.15G255200	2	Bias parent	P1×P2			BP	plastid fission	6/1649	21/16967	0.178035	Glyma.04G056000/Glyma.10G071800/Glyma.13G153300/Glyma.14G017600/Glyma.14G123700/Glyma.19G026800	6	F12
BP	cellular cation homeostasis	7/451	131/16967	0.631265	Glyma.01G178500/Glyma.03G175200/Glyma.03G243000/Glyma.06G189900/Glyma.11G232600/Glyma.13G163900/Glyma.14G134100	7	Bias parent	P1×P2			BP	cellular response to lipid	25/1649	161/16967	0.178035	Glyma.01G009200/Glyma.01G018800/Glyma.02G204700/Glyma.03G066200/Glyma.06G034000/Glyma.06G087200/Glyma.07G155500/Glyma.07G243500/Glyma.07G243600/Glyma.09G020800/Glyma.09G040500/Glyma.09G040600/Glyma.11G038600/Glyma.11G216900/Glyma.13G112000/Glyma.13G341100/Glyma.15G146600/Glyma.17G030000/Glyma.17G030100/Glyma.17G030200/Glyma.17G030300/Glyma.17G073200/Glyma.18G040000/Glyma.20G150000/Glyma.U027700	25	F12
BP	RNA destabilization	4/451	56/16967	0.631265	Glyma.08G171800/Glyma.11G180500/Glyma.12G093100/Glyma.15G255200	4	Bias parent	P1×P2			BP	response to toxic substance	10/1649	47/16967	0.185352	Glyma.01G116300/Glyma.02G274100/Glyma.04G225500/Glyma.06G139300/Glyma.06G169700/Glyma.07G149400/Glyma.12G015400/Glyma.12G081300/Glyma.14G031000/Glyma.19G240400	10	F12
BP	ER-associated misfolded protein catabolic process	3/451	35/16967	0.631265	Glyma.06G293400/Glyma.07G196000/Glyma.15G073700	3	Bias parent	P1×P2			BP	auxin-activated signaling pathway	52/1649	393/16967	0.185352	Glyma.01G137500/Glyma.01G156200/Glyma.01G161100/Glyma.02G142400/Glyma.02G260100/Glyma.02G260300/Glyma.02G303700/Glyma.03G029600/Glyma.03G158600/Glyma.03G158700/Glyma.06G025300/Glyma.06G055200/Glyma.06G067700/Glyma.06G088300/Glyma.07G134800/Glyma.07G147000/Glyma.07G202200/Glyma.07G217900/Glyma.08G027800/Glyma.08G054700/Glyma.08G100100/Glyma.08G273500/Glyma.09G193000/Glyma.10G031900/Glyma.10G201600…	52	F12
BP	tetrahydrofolate biosynthetic process	2/451	16/16967	0.631265	Glyma.08G347400/Glyma.18G158900	2	Bias parent	P1×P2			BP	cellular response to auxin stimulus	52/1649	393/16967	0.185352	Glyma.01G137500/Glyma.01G156200/Glyma.01G161100/Glyma.02G142400/Glyma.02G260100/Glyma.02G260300/Glyma.02G303700/Glyma.03G029600/Glyma.03G158600/Glyma.03G158700/Glyma.06G025300/Glyma.06G055200/Glyma.06G067700/Glyma.06G088300/Glyma.07G134800/Glyma.07G147000/Glyma.07G202200/Glyma.07G217900/Glyma.08G027800/Glyma.08G054700/Glyma.08G100100/Glyma.08G273500/Glyma.09G193000/Glyma.10G031900/Glyma.10G201600…	52	F12
BP	stomatal closure	2/451	16/16967	0.631265	Glyma.03G243000/Glyma.04G124800	2	Bias parent	P1×P2			BP	cellular modified amino acid metabolic process	24/1649	154/16967	0.186598	Glyma.01G106000/Glyma.01G106100/Glyma.04G107500/Glyma.04G107600/Glyma.06G107800/Glyma.06G117800/Glyma.07G126200/Glyma.07G139700/Glyma.07G140200/Glyma.07G140400/Glyma.08G118700/Glyma.08G261200/Glyma.08G347400/Glyma.10G291100/Glyma.13G129000/Glyma.13G135600/Glyma.13G267800/Glyma.14G031000/Glyma.14G184500/Glyma.15G251500/Glyma.15G251900/Glyma.18G040100/Glyma.18G158900/Glyma.18G190200	24	F12
BP	regulation of stomatal closure	2/451	16/16967	0.631265	Glyma.03G243000/Glyma.04G124800	2	Bias parent	P1×P2			BP	response to organic cyclic compound	12/1649	62/16967	0.195052	Glyma.02G204700/Glyma.05G196800/Glyma.06G034000/Glyma.08G004400/Glyma.09G020800/Glyma.09G024700/Glyma.13G341100/Glyma.17G073200/Glyma.17G121000/Glyma.18G040000/Glyma.18G134200/Glyma.U027700	12	F12
BP	cellular ion homeostasis	7/451	135/16967	0.631265	Glyma.01G178500/Glyma.03G175200/Glyma.03G243000/Glyma.06G189900/Glyma.11G232600/Glyma.13G163900/Glyma.14G134100	7	Bias parent	P1×P2			BP	salicylic acid biosynthetic process	5/1649	16/16967	0.195052	Glyma.03G232500/Glyma.05G237200/Glyma.09G098700/Glyma.09G182400/Glyma.10G148700	5	F12
BP	small molecule catabolic process	11/451	249/16967	0.631265	Glyma.01G045800/Glyma.03G070200/Glyma.05G224500/Glyma.06G107800/Glyma.10G058200/Glyma.12G015400/Glyma.12G158600/Glyma.14G061200/Glyma.15G131200/Glyma.16G209300/Glyma.17G044300	11	Bias parent	P1×P2			BP	regulation of salicylic acid metabolic process	5/1649	16/16967	0.195052	Glyma.03G232500/Glyma.05G237200/Glyma.09G098700/Glyma.09G182400/Glyma.10G148700	5	F12
BP	cellular ketone metabolic process	5/451	83/16967	0.631265	Glyma.03G128900/Glyma.03G165600/Glyma.09G098700/Glyma.10G139300/Glyma.14G061200	5	Bias parent	P1×P2			BP	regulation of salicylic acid biosynthetic process	5/1649	16/16967	0.195052	Glyma.03G232500/Glyma.05G237200/Glyma.09G098700/Glyma.09G182400/Glyma.10G148700	5	F12
BP	organelle localization	9/451	193/16967	0.631265	Glyma.01G015600/Glyma.06G298500/Glyma.08G330800/Glyma.10G082400/Glyma.11G037600/Glyma.13G281900/Glyma.14G053400/Glyma.15G266300/Glyma.18G294100	9	Bias parent	P1×P2			BP	stomatal closure	5/1649	16/16967	0.195052	Glyma.03G243000/Glyma.04G124800/Glyma.06G313500/Glyma.06G313700/Glyma.13G186700	5	F12
BP	phenol-containing compound biosynthetic process	2/451	17/16967	0.631265	Glyma.03G167900/Glyma.09G098700	2	Bias parent	P1×P2			BP	regulation of stomatal closure	5/1649	16/16967	0.195052	Glyma.03G243000/Glyma.04G124800/Glyma.06G313500/Glyma.06G313700/Glyma.13G186700	5	F12
BP	RNA decapping	2/451	17/16967	0.631265	Glyma.08G171800/Glyma.15G255200	2	Bias parent	P1×P2			BP	chloroplast avoidance movement	7/1649	28/16967	0.196456	Glyma.01G131300/Glyma.02G089100/Glyma.02G259100/Glyma.08G330800/Glyma.11G235600/Glyma.14G053400/Glyma.18G294100	7	F12
BP	lactone biosynthetic process	2/451	17/16967	0.631265	Glyma.05G224500/Glyma.07G050900	2	Bias parent	P1×P2			BP	regulation of phosphatase activity	10/1649	48/16967	0.196456	Glyma.01G018800/Glyma.03G066200/Glyma.07G155500/Glyma.07G243500/Glyma.07G243600/Glyma.09G040500/Glyma.09G040600/Glyma.15G146600/Glyma.17G030200/Glyma.17G030300	10	F12
BP	cellular monovalent inorganic cation homeostasis	3/451	37/16967	0.631265	Glyma.03G243000/Glyma.06G189900/Glyma.14G134100	3	Bias parent	P1×P2			BP	sphingolipid catabolic process	4/1649	11/16967	0.203434	Glyma.06G195300/Glyma.10G192400/Glyma.14G009700/Glyma.18G068800	4	F12
BP	regulation of cellular pH	3/451	37/16967	0.631265	Glyma.03G243000/Glyma.06G189900/Glyma.14G134100	3	Bias parent	P1×P2			BP	membrane lipid catabolic process	4/1649	11/16967	0.203434	Glyma.06G195300/Glyma.10G192400/Glyma.14G009700/Glyma.18G068800	4	F12
BP	regulation of intracellular pH	3/451	37/16967	0.631265	Glyma.03G243000/Glyma.06G189900/Glyma.14G134100	3	Bias parent	P1×P2			BP	cellular oxidant detoxification	4/1649	11/16967	0.203434	Glyma.04G225500/Glyma.06G139300/Glyma.12G081300/Glyma.19G240400	4	F12
BP	protein localization to chloroplast	3/451	37/16967	0.631265	Glyma.02G233700/Glyma.08G124300/Glyma.18G011900	3	Bias parent	P1×P2			BP	base-excision repair	8/1649	35/16967	0.203434	Glyma.04G033700/Glyma.05G034200/Glyma.06G219600/Glyma.08G162500/Glyma.08G232900/Glyma.12G028400/Glyma.13G366800/Glyma.15G265200	8	F12
BP	protein quality control for misfolded or incompletely synthesized proteins	4/451	60/16967	0.631265	Glyma.06G293400/Glyma.07G196000/Glyma.15G073700/Glyma.20G133300	4	Bias parent	P1×P2			BP	unidimensional cell growth	8/1649	35/16967	0.203434	Glyma.02G143400/Glyma.04G161000/Glyma.05G019800/Glyma.06G204400/Glyma.09G024700/Glyma.09G157600/Glyma.10G031000/Glyma.13G055700	8	F12
BP	asymmetric cell division	2/451	18/16967	0.658474	Glyma.02G122700/Glyma.17G160800	2	Bias parent	P1×P2			BP	heme metabolic process	8/1649	35/16967	0.203434	Glyma.01G227400/Glyma.02G218300/Glyma.04G002900/Glyma.11G094700/Glyma.11G235400/Glyma.12G229700/Glyma.13G269900/Glyma.14G185700	8	F12
BP	L-ascorbic acid metabolic process	2/451	18/16967	0.658474	Glyma.05G224500/Glyma.07G050900	2	Bias parent	P1×P2			BP	ER-associated misfolded protein catabolic process	8/1649	35/16967	0.203434	Glyma.06G034500/Glyma.06G293400/Glyma.07G196000/Glyma.11G194900/Glyma.12G112000/Glyma.13G239500/Glyma.15G036700/Glyma.15G073700	8	F12
BP	endoplasmic reticulum localization	2/451	19/16967	0.701832	Glyma.06G298500/Glyma.11G037600	2	Bias parent	P1×P2			BP	pyrimidine-containing compound metabolic process	16/1649	95/16967	0.241891	Glyma.02G278600/Glyma.05G045200/Glyma.05G188500/Glyma.05G222300/Glyma.07G105400/Glyma.07G252600/Glyma.08G333400/Glyma.08G345000/Glyma.12G114500/Glyma.12G135000/Glyma.13G213500/Glyma.15G266600/Glyma.16G083500/Glyma.17G127400/Glyma.18G065700/Glyma.19G210300	16	F12
BP	endoplasmic reticulum-plasma membrane tethering	2/451	19/16967	0.701832	Glyma.06G298500/Glyma.11G037600	2	Bias parent	P1×P2			BP	entrainment of circadian clock	4/1649	12/16967	0.267928	Glyma.04G101500/Glyma.06G103200/Glyma.13G108600/Glyma.14G193700	4	F12
BP	calcium ion homeostasis	3/451	41/16967	0.713626	Glyma.01G178500/Glyma.03G175200/Glyma.13G163900	3	Bias parent	P1×P2			BP	olefinic compound biosynthetic process	4/1649	12/16967	0.267928	Glyma.05G211700/Glyma.10G058200/Glyma.11G055700/Glyma.17G174500	4	F12
BP	amine catabolic process	2/451	20/16967	0.713626	Glyma.14G061200/Glyma.14G209400	2	Bias parent	P1×P2			BP	chloroplast rRNA processing	4/1649	12/16967	0.267928	Glyma.06G040300/Glyma.06G100200/Glyma.06G175400/Glyma.13G145200	4	F12
BP	cellular biogenic amine catabolic process	2/451	20/16967	0.713626	Glyma.14G061200/Glyma.14G209400	2	Bias parent	P1×P2			BP	calcium ion transport	8/1649	37/16967	0.267928	Glyma.01G178500/Glyma.02G226500/Glyma.03G175200/Glyma.07G149600/Glyma.13G163900/Glyma.13G272000/Glyma.14G193400/Glyma.18G063200	8	F12
BP	cation homeostasis	8/451	176/16967	0.713626	Glyma.01G178500/Glyma.03G175200/Glyma.03G243000/Glyma.06G189900/Glyma.11G232600/Glyma.13G163900/Glyma.14G134100/Glyma.17G160800	8	Bias parent	P1×P2			BP	developmental growth involved in morphogenesis	8/1649	37/16967	0.267928	Glyma.02G143400/Glyma.04G161000/Glyma.05G019800/Glyma.06G204400/Glyma.09G024700/Glyma.09G157600/Glyma.10G031000/Glyma.13G055700	8	F12
BP	response to misfolded protein	3/451	43/16967	0.713626	Glyma.06G293400/Glyma.07G196000/Glyma.15G073700	3	Bias parent	P1×P2			BP	response to chitin	6/1649	24/16967	0.271674	Glyma.02G296600/Glyma.04G044900/Glyma.06G045400/Glyma.10G045400/Glyma.10G257900/Glyma.20G133200	6	F12
BP	cellular response to misfolded protein	3/451	43/16967	0.713626	Glyma.06G293400/Glyma.07G196000/Glyma.15G073700	3	Bias parent	P1×P2			BP	tetraterpenoid metabolic process	6/1649	24/16967	0.271674	Glyma.02G283400/Glyma.03G128900/Glyma.13G147500/Glyma.13G315200/Glyma.14G031200/Glyma.15G172200	6	F12
BP	divalent inorganic cation homeostasis	3/451	43/16967	0.713626	Glyma.01G178500/Glyma.03G175200/Glyma.13G163900	3	Bias parent	P1×P2			BP	carotenoid metabolic process	6/1649	24/16967	0.271674	Glyma.02G283400/Glyma.03G128900/Glyma.13G147500/Glyma.13G315200/Glyma.14G031200/Glyma.15G172200	6	F12
BP	lactone metabolic process	2/451	21/16967	0.713626	Glyma.05G224500/Glyma.07G050900	2	Bias parent	P1×P2			BP	pyrimidine-containing compound catabolic process	5/1649	18/16967	0.277256	Glyma.02G278600/Glyma.05G222300/Glyma.07G105400/Glyma.08G345000/Glyma.16G083500	5	F12
BP	response to reactive oxygen species	4/451	68/16967	0.713626	Glyma.04G182000/Glyma.06G157800/Glyma.13G155200/Glyma.15G106700	4	Bias parent	P1×P2			BP	hydrocarbon metabolic process	5/1649	18/16967	0.277256	Glyma.01G154900/Glyma.03G128900/Glyma.05G211700/Glyma.15G002200/Glyma.15G172200	5	F12
BP	disaccharide metabolic process	4/451	69/16967	0.713626	Glyma.06G104800/Glyma.08G308600/Glyma.16G157100/Glyma.17G037400	4	Bias parent	P1×P2			BP	starch metabolic process	10/1649	52/16967	0.287651	Glyma.04G011900/Glyma.06G011700/Glyma.07G049900/Glyma.09G148900/Glyma.10G041400/Glyma.11G116600/Glyma.12G042400/Glyma.16G018500/Glyma.16G073500/Glyma.16G200600	10	F12
BP	purine nucleoside monophosphate metabolic process	3/451	44/16967	0.713626	Glyma.01G208000/Glyma.15G263100/Glyma.17G138800	3	Bias parent	P1×P2			BP	chloroplast accumulation movement	7/1649	31/16967	0.287712	Glyma.01G131300/Glyma.02G089100/Glyma.02G259100/Glyma.08G330800/Glyma.11G235600/Glyma.14G053400/Glyma.18G294100	7	F12
BP	purine ribonucleoside monophosphate metabolic process	3/451	44/16967	0.713626	Glyma.01G208000/Glyma.15G263100/Glyma.17G138800	3	Bias parent	P1×P2			BP	plant-type secondary cell wall biogenesis	12/1649	67/16967	0.287946	Glyma.02G105400/Glyma.05G085700/Glyma.05G161900/Glyma.05G199900/Glyma.11G053200/Glyma.12G068900/Glyma.12G069400/Glyma.12G173800/Glyma.12G207600/Glyma.16G095800/Glyma.17G169200/Glyma.19G179100	12	F12
BP	inorganic ion homeostasis	8/451	182/16967	0.713626	Glyma.01G178500/Glyma.03G175200/Glyma.03G243000/Glyma.06G189900/Glyma.11G232600/Glyma.13G163900/Glyma.14G134100/Glyma.17G160800	8	Bias parent	P1×P2			BP	regulation of developmental growth	6/1649	25/16967	0.314825	Glyma.02G143400/Glyma.04G161000/Glyma.05G019800/Glyma.06G204400/Glyma.10G031000/Glyma.13G055700	6	F12
BP	organic hydroxy compound biosynthetic process	8/451	182/16967	0.713626	Glyma.03G167900/Glyma.07G110900/Glyma.08G347400/Glyma.09G098700/Glyma.12G135000/Glyma.15G061800/Glyma.17G174500/Glyma.18G158900	8	Bias parent	P1×P2			BP	response to inorganic substance	19/1649	124/16967	0.31982	Glyma.01G220600/Glyma.02G244300/Glyma.03G175800/Glyma.04G182000/Glyma.06G133000/Glyma.06G157800/Glyma.07G139700/Glyma.09G254300/Glyma.10G047100/Glyma.11G182400/Glyma.12G081300/Glyma.13G001500/Glyma.14G223500/Glyma.15G106700/Glyma.18G141900/Glyma.18G238700/Glyma.19G011400/Glyma.19G240400/Glyma.20G068300	19	F12
BP	actin filament-based movement	2/451	22/16967	0.713626	Glyma.13G281900/Glyma.15G266300	2	Bias parent	P1×P2			BP	cellular amino acid metabolic process	58/1649	467/16967	0.31982	Glyma.01G099800/Glyma.01G199700/Glyma.02G072200/Glyma.02G208400/Glyma.03G070200/Glyma.03G110500/Glyma.03G167900/Glyma.03G250800/Glyma.04G005900/Glyma.04G065100/Glyma.04G236900/Glyma.05G188500/Glyma.06G005700/Glyma.06G066300/Glyma.06G107800/Glyma.06G127400/Glyma.06G169700/Glyma.07G003400/Glyma.07G105400/Glyma.07G186100/Glyma.07G262100/Glyma.08G043900/Glyma.08G047100/Glyma.08G261200/Glyma.09G168900…	58	F12
BP	vesicle transport along actin filament	2/451	22/16967	0.713626	Glyma.13G281900/Glyma.15G266300	2	Bias parent	P1×P2			BP	aromatic amino acid family biosynthetic process	9/1649	46/16967	0.31982	Glyma.02G208400/Glyma.11G233900/Glyma.12G181800/Glyma.12G193000/Glyma.13G049500/Glyma.13G319000/Glyma.18G023100/Glyma.18G026400/Glyma.18G028900	9	F12
BP	P-body assembly	2/451	22/16967	0.713626	Glyma.08G171800/Glyma.15G255200	2	Bias parent	P1×P2			BP	fat-soluble vitamin metabolic process	4/1649	13/16967	0.31982	Glyma.01G028200/Glyma.01G104100/Glyma.02G037000/Glyma.03G070600	4	F12
BP	diol metabolic process	2/451	22/16967	0.713626	Glyma.08G347400/Glyma.18G158900	2	Bias parent	P1×P2			BP	fat-soluble vitamin biosynthetic process	4/1649	13/16967	0.31982	Glyma.01G028200/Glyma.01G104100/Glyma.02G037000/Glyma.03G070600	4	F12
BP	diol biosynthetic process	2/451	22/16967	0.713626	Glyma.08G347400/Glyma.18G158900	2	Bias parent	P1×P2			BP	regulation of circadian rhythm	7/1649	32/16967	0.31982	Glyma.04G101500/Glyma.06G103200/Glyma.09G143000/Glyma.10G221500/Glyma.13G108600/Glyma.14G193700/Glyma.20G001600	7	F12
BP	actin filament-based transport	2/451	22/16967	0.713626	Glyma.13G281900/Glyma.15G266300	2	Bias parent	P1×P2			BP	sterol metabolic process	15/1649	93/16967	0.346937	Glyma.03G239000/Glyma.05G053300/Glyma.05G166900/Glyma.06G049500/Glyma.07G110900/Glyma.08G063700/Glyma.08G125000/Glyma.08G243600/Glyma.11G088000/Glyma.13G253100/Glyma.14G090400/Glyma.15G061800/Glyma.17G246500/Glyma.19G033900/Glyma.20G058000	15	F12
BP	vesicle cytoskeletal trafficking	2/451	22/16967	0.713626	Glyma.13G281900/Glyma.15G266300	2	Bias parent	P1×P2			BP	starch biosynthetic process	9/1649	47/16967	0.346937	Glyma.04G011900/Glyma.06G011700/Glyma.07G049900/Glyma.09G148900/Glyma.10G041400/Glyma.11G116600/Glyma.12G042400/Glyma.16G018500/Glyma.16G200600	9	F12
BP	lipid catabolic process	7/451	155/16967	0.713626	Glyma.01G045800/Glyma.01G162100/Glyma.07G031100/Glyma.10G262800/Glyma.11G216100/Glyma.11G230100/Glyma.18G027100	7	Bias parent	P1×P2			BP	negative regulation of catalytic activity	9/1649	47/16967	0.346937	Glyma.01G169900/Glyma.05G236600/Glyma.06G036300/Glyma.08G043800/Glyma.09G231900/Glyma.11G073400/Glyma.12G004600/Glyma.17G036300/Glyma.17G151500	9	F12
BP	ribonucleoside monophosphate metabolic process	4/451	72/16967	0.713626	Glyma.01G208000/Glyma.12G114500/Glyma.15G263100/Glyma.17G138800	4	Bias parent	P1×P2			BP	negative regulation of molecular function	9/1649	47/16967	0.346937	Glyma.01G169900/Glyma.05G236600/Glyma.06G036300/Glyma.08G043800/Glyma.09G231900/Glyma.11G073400/Glyma.12G004600/Glyma.17G036300/Glyma.17G151500	9	F12
BP	glucan metabolic process	10/451	249/16967	0.713626	Glyma.04G011900/Glyma.06G011700/Glyma.06G302300/Glyma.07G049900/Glyma.09G148900/Glyma.11G116600/Glyma.12G042400/Glyma.13G310300/Glyma.16G018500/Glyma.16G073500	10	Bias parent	P1×P2			BP	regulation of cellular ketone metabolic process	6/1649	26/16967	0.346937	Glyma.03G165600/Glyma.03G232500/Glyma.05G237200/Glyma.09G098700/Glyma.09G182400/Glyma.10G148700	6	F12
BP	negative regulation of catalytic activity	3/451	47/16967	0.713626	Glyma.06G036300/Glyma.08G043800/Glyma.09G231900	3	Bias parent	P1×P2			BP	glucosamine-containing compound metabolic process	6/1649	26/16967	0.346937	Glyma.02G042500/Glyma.05G175000/Glyma.09G038500/Glyma.15G143600/Glyma.19G003100/Glyma.19G221800	6	F12
BP	negative regulation of molecular function	3/451	47/16967	0.713626	Glyma.06G036300/Glyma.08G043800/Glyma.09G231900	3	Bias parent	P1×P2			BP	chloroplast relocation	7/1649	33/16967	0.349116	Glyma.01G131300/Glyma.02G089100/Glyma.02G259100/Glyma.08G330800/Glyma.11G235600/Glyma.14G053400/Glyma.18G294100	7	F12
BP	negative regulation of macromolecule biosynthetic process	8/451	188/16967	0.713626	Glyma.04G191500/Glyma.05G044200/Glyma.06G136500/Glyma.08G171800/Glyma.11G180500/Glyma.12G093100/Glyma.14G212900/Glyma.15G255200	8	Bias parent	P1×P2			BP	chloroplast localization	7/1649	33/16967	0.349116	Glyma.01G131300/Glyma.02G089100/Glyma.02G259100/Glyma.08G330800/Glyma.11G235600/Glyma.14G053400/Glyma.18G294100	7	F12
BP	pollination	5/451	101/16967	0.713626	Glyma.03G002900/Glyma.06G258900/Glyma.08G060800/Glyma.09G157600/Glyma.12G198100	5	Bias parent	P1×P2			BP	plastid localization	7/1649	33/16967	0.349116	Glyma.01G131300/Glyma.02G089100/Glyma.02G259100/Glyma.08G330800/Glyma.11G235600/Glyma.14G053400/Glyma.18G294100	7	F12
BP	multi-multicellular organism process	5/451	101/16967	0.713626	Glyma.03G002900/Glyma.06G258900/Glyma.08G060800/Glyma.09G157600/Glyma.12G198100	5	Bias parent	P1×P2			BP	establishment of plastid localization	7/1649	33/16967	0.349116	Glyma.01G131300/Glyma.02G089100/Glyma.02G259100/Glyma.08G330800/Glyma.11G235600/Glyma.14G053400/Glyma.18G294100	7	F12
BP	tryptophan metabolic process	2/451	24/16967	0.713626	Glyma.03G167900/Glyma.14G061200	2	Bias parent	P1×P2			BP	alcohol biosynthetic process	13/1649	78/16967	0.352507	Glyma.02G131600/Glyma.07G252600/Glyma.08G347400/Glyma.09G011100/Glyma.09G198800/Glyma.11G055700/Glyma.12G135000/Glyma.13G213500/Glyma.14G009700/Glyma.17G174500/Glyma.18G065700/Glyma.18G068800/Glyma.18G158900	13	F12
BP	RNA interference	2/451	24/16967	0.713626	Glyma.11G049900/Glyma.14G021600	2	Bias parent	P1×P2			BP	cellular lipid catabolic process	15/1649	94/16967	0.352896	Glyma.01G045800/Glyma.01G154900/Glyma.01G162100/Glyma.01G215100/Glyma.05G180100/Glyma.06G195300/Glyma.07G031100/Glyma.10G192400/Glyma.14G009700/Glyma.17G005300/Glyma.17G027600/Glyma.18G068800/Glyma.18G232000/Glyma.18G288900/Glyma.20G009100	15	F12
BP	production of siRNA involved in RNA interference	2/451	24/16967	0.713626	Glyma.11G049900/Glyma.14G021600	2	Bias parent	P1×P2			BP	proton export across plasma membrane	5/1649	20/16967	0.364976	Glyma.06G189900/Glyma.09G056300/Glyma.14G134100/Glyma.15G162600/Glyma.17G061800	5	F12
BP	cellular response to environmental stimulus	2/451	24/16967	0.713626	Glyma.03G081700/Glyma.09G088500	2	Bias parent	P1×P2			BP	xylan metabolic process	11/1649	63/16967	0.365019	Glyma.02G105400/Glyma.05G085700/Glyma.05G199900/Glyma.11G053200/Glyma.12G080300/Glyma.15G051500/Glyma.16G095800/Glyma.17G169200/Glyma.19G179100/Glyma.19G215500/Glyma.20G133900	11	F12
BP	regulation of cellular ketone metabolic process	2/451	26/16967	0.777971	Glyma.03G165600/Glyma.09G098700	2	Bias parent	P1×P2			BP	steroid metabolic process	17/1649	111/16967	0.366933	Glyma.03G239000/Glyma.05G006600/Glyma.05G053300/Glyma.05G166900/Glyma.06G049500/Glyma.07G110900/Glyma.08G063700/Glyma.08G125000/Glyma.08G243600/Glyma.11G088000/Glyma.11G103500/Glyma.13G253100/Glyma.14G090400/Glyma.15G061800/Glyma.17G246500/Glyma.19G033900/Glyma.20G058000	17	F12
BP	glucosamine-containing compound metabolic process	2/451	26/16967	0.777971	Glyma.19G003100/Glyma.19G221800	2	Bias parent	P1×P2			BP	adenylate cyclase-modulating G protein-coupled receptor signaling pathway	4/1649	14/16967	0.369852	Glyma.08G235000/Glyma.09G209900/Glyma.15G262600/Glyma.16G144600	4	F12
BP	cell wall macromolecule catabolic process	2/451	27/16967	0.795022	Glyma.15G051500/Glyma.19G221800	2	Bias parent	P1×P2			BP	photosystem II assembly	4/1649	14/16967	0.369852	Glyma.07G018200/Glyma.08G203200/Glyma.13G299200/Glyma.16G143600	4	F12
BP	lipid localization	6/451	142/16967	0.849506	Glyma.03G040100/Glyma.04G166100/Glyma.05G119100/Glyma.09G250400/Glyma.17G259000/Glyma.18G294200	6	Bias parent	P1×P2			BP	cellular calcium ion homeostasis	8/1649	41/16967	0.373442	Glyma.01G178500/Glyma.02G226500/Glyma.03G175200/Glyma.07G149600/Glyma.13G163900/Glyma.13G272000/Glyma.14G193400/Glyma.18G063200	8	F12
BP	negative regulation of cellular process	13/451	367/16967	0.851503	Glyma.03G165600/Glyma.04G191500/Glyma.05G044200/Glyma.05G155600/Glyma.06G036300/Glyma.06G136500/Glyma.08G171800/Glyma.10G012900/Glyma.11G180500/Glyma.12G093100/Glyma.14G212900/Glyma.15G255200/Glyma.17G160800	13	Bias parent	P1×P2			BP	calcium ion homeostasis	8/1649	41/16967	0.373442	Glyma.01G178500/Glyma.02G226500/Glyma.03G175200/Glyma.07G149600/Glyma.13G163900/Glyma.13G272000/Glyma.14G193400/Glyma.18G063200	8	F12
BP	oligosaccharide metabolic process	4/451	84/16967	0.8577	Glyma.06G104800/Glyma.08G308600/Glyma.16G157100/Glyma.17G037400	4	Bias parent	P1×P2			BP	cellular amino acid biosynthetic process	32/1649	241/16967	0.387255	Glyma.01G099800/Glyma.02G208400/Glyma.03G250800/Glyma.04G005900/Glyma.04G236900/Glyma.05G188500/Glyma.06G005700/Glyma.06G107800/Glyma.06G127400/Glyma.06G169700/Glyma.07G003400/Glyma.07G105400/Glyma.07G186100/Glyma.08G261200/Glyma.10G238800/Glyma.11G170300/Glyma.11G233900/Glyma.12G122900/Glyma.12G181800/Glyma.12G193000/Glyma.13G049500/Glyma.13G319000/Glyma.14G184500/Glyma.17G044300/Glyma.18G023100…	32	F12
BP	cellular modified amino acid biosynthetic process	2/451	30/16967	0.8577	Glyma.08G347400/Glyma.18G158900	2	Bias parent	P1×P2			BP	cell wall organization or biogenesis	59/1649	486/16967	0.387621	Glyma.01G006800/Glyma.01G050100/Glyma.02G006600/Glyma.02G042500/Glyma.02G105400/Glyma.02G109100/Glyma.03G019700/Glyma.04G236200/Glyma.05G085700/Glyma.05G161900/Glyma.05G199900/Glyma.05G236800/Glyma.06G128500/Glyma.06G143300/Glyma.06G302300/Glyma.08G330700/Glyma.09G038500/Glyma.09G208300/Glyma.09G234800/Glyma.09G236200/Glyma.10G142100/Glyma.10G251700/Glyma.11G053200/Glyma.11G139100/Glyma.11G160000…	59	F12
BP	export across plasma membrane	2/451	30/16967	0.8577	Glyma.06G189900/Glyma.14G134100	2	Bias parent	P1×P2			BP	phenylpropanoid metabolic process	13/1649	80/16967	0.393812	Glyma.01G021000/Glyma.01G239600/Glyma.02G224800/Glyma.05G155600/Glyma.08G359100/Glyma.10G058200/Glyma.12G183400/Glyma.13G173500/Glyma.13G317600/Glyma.14G062300/Glyma.14G191500/Glyma.14G205200/Glyma.18G193400	13	F12
BP	cell recognition	4/451	85/16967	0.8577	Glyma.03G002900/Glyma.06G258900/Glyma.08G060800/Glyma.12G198100	4	Bias parent	P1×P2			BP	thiamine metabolic process	5/1649	21/16967	0.410941	Glyma.07G252600/Glyma.12G135000/Glyma.13G213500/Glyma.18G065700/Glyma.19G210300	5	F12
BP	organophosphate biosynthetic process	15/451	438/16967	0.8577	Glyma.01G208000/Glyma.02G272700/Glyma.03G195600/Glyma.04G026500/Glyma.05G007600/Glyma.05G186900/Glyma.08G157800/Glyma.08G347400/Glyma.12G045700/Glyma.12G114500/Glyma.14G077500/Glyma.15G263100/Glyma.17G051800/Glyma.17G138800/Glyma.18G158900	15	Bias parent	P1×P2			BP	thiamine-containing compound metabolic process	5/1649	21/16967	0.410941	Glyma.07G252600/Glyma.12G135000/Glyma.13G213500/Glyma.18G065700/Glyma.19G210300	5	F12
BP	cutin biosynthetic process	2/451	31/16967	0.8577	Glyma.07G146800/Glyma.18G197800	2	Bias parent	P1×P2			BP	thiamine-containing compound biosynthetic process	5/1649	21/16967	0.410941	Glyma.07G252600/Glyma.12G135000/Glyma.13G213500/Glyma.18G065700/Glyma.19G210300	5	F12
BP	regulation of small molecule metabolic process	2/451	31/16967	0.8577	Glyma.03G165600/Glyma.09G098700	2	Bias parent	P1×P2			BP	terpene metabolic process	4/1649	15/16967	0.439705	Glyma.01G154900/Glyma.03G128900/Glyma.15G002200/Glyma.15G172200	4	F12
BP	membrane docking	4/451	88/16967	0.8577	Glyma.01G015600/Glyma.06G298500/Glyma.10G082400/Glyma.11G037600	4	Bias parent	P1×P2			BP	olefinic compound metabolic process	4/1649	15/16967	0.439705	Glyma.05G211700/Glyma.10G058200/Glyma.11G055700/Glyma.17G174500	4	F12
BP	protein targeting to chloroplast	2/451	32/16967	0.8577	Glyma.02G233700/Glyma.08G124300	2	Bias parent	P1×P2			BP	regulation of protein dephosphorylation	10/1649	58/16967	0.441904	Glyma.01G018800/Glyma.03G066200/Glyma.07G155500/Glyma.07G243500/Glyma.07G243600/Glyma.09G040500/Glyma.09G040600/Glyma.15G146600/Glyma.17G030200/Glyma.17G030300	10	F12
BP	positive regulation of cellular catabolic process	4/451	89/16967	0.8577	Glyma.08G171800/Glyma.11G180500/Glyma.12G093100/Glyma.15G255200	4	Bias parent	P1×P2			BP	response to misfolded protein	8/1649	43/16967	0.442935	Glyma.06G034500/Glyma.06G293400/Glyma.07G196000/Glyma.11G194900/Glyma.12G112000/Glyma.13G239500/Glyma.15G036700/Glyma.15G073700	8	F12
BP	regulation of protein serine/threonine phosphatase activity	2/451	34/16967	0.8577	Glyma.01G018800/Glyma.03G066200	2	Bias parent	P1×P2			BP	cellular response to misfolded protein	8/1649	43/16967	0.442935	Glyma.06G034500/Glyma.06G293400/Glyma.07G196000/Glyma.11G194900/Glyma.12G112000/Glyma.13G239500/Glyma.15G036700/Glyma.15G073700	8	F12
BP	peroxisome fission	1/451	10/16967	0.8577	Glyma.09G224200	1	Bias parent	P1×P2			BP	cellular divalent inorganic cation homeostasis	8/1649	43/16967	0.442935	Glyma.01G178500/Glyma.02G226500/Glyma.03G175200/Glyma.07G149600/Glyma.13G163900/Glyma.13G272000/Glyma.14G193400/Glyma.18G063200	8	F12
BP	regulation of histone modification	1/451	10/16967	0.8577	Glyma.03G165600	1	Bias parent	P1×P2			BP	divalent inorganic cation homeostasis	8/1649	43/16967	0.442935	Glyma.01G178500/Glyma.02G226500/Glyma.03G175200/Glyma.07G149600/Glyma.13G163900/Glyma.13G272000/Glyma.14G193400/Glyma.18G063200	8	F12
BP	monopolar cell growth	1/451	10/16967	0.8577	Glyma.05G019800	1	Bias parent	P1×P2			BP	fatty acid catabolic process	7/1649	36/16967	0.459125	Glyma.01G045800/Glyma.05G180100/Glyma.17G005300/Glyma.17G027600/Glyma.18G232000/Glyma.18G288900/Glyma.20G009100	7	F12
BP	positive regulation of protein-containing complex disassembly	1/451	10/16967	0.8577	Glyma.05G243900	1	Bias parent	P1×P2			BP	potassium ion transport	9/1649	51/16967	0.459125	Glyma.03G243000/Glyma.06G143800/Glyma.08G082200/Glyma.08G091900/Glyma.11G169900/Glyma.16G015600/Glyma.17G006800/Glyma.19G221000/Glyma.20G210700	9	F12
BP	mitotic DNA damage checkpoint signaling	1/451	10/16967	0.8577	Glyma.14G212900	1	Bias parent	P1×P2			BP	glutamate metabolic process	6/1649	29/16967	0.459125	Glyma.02G072200/Glyma.04G236900/Glyma.06G127400/Glyma.09G168900/Glyma.11G213000/Glyma.19G065600	6	F12
BP	terpene biosynthetic process	1/451	10/16967	0.8577	Glyma.03G128900	1	Bias parent	P1×P2			BP	ubiquinone metabolic process	6/1649	29/16967	0.459125	Glyma.01G010000/Glyma.01G028200/Glyma.02G037000/Glyma.03G128900/Glyma.10G139300/Glyma.15G172200	6	F12
BP	regulation of unidimensional cell growth	1/451	10/16967	0.8577	Glyma.05G019800	1	Bias parent	P1×P2			BP	ubiquinone biosynthetic process	6/1649	29/16967	0.459125	Glyma.01G010000/Glyma.01G028200/Glyma.02G037000/Glyma.03G128900/Glyma.10G139300/Glyma.15G172200	6	F12
BP	regulation of monopolar cell growth	1/451	10/16967	0.8577	Glyma.05G019800	1	Bias parent	P1×P2			BP	response to brassinosteroid	6/1649	29/16967	0.459125	Glyma.02G204700/Glyma.06G034000/Glyma.09G024700/Glyma.13G341100/Glyma.17G073200/Glyma.U027700	6	F12
BP	regulation of root development	1/451	10/16967	0.8577	Glyma.19G224300	1	Bias parent	P1×P2			BP	primary alcohol metabolic process	6/1649	29/16967	0.459125	Glyma.02G131600/Glyma.07G252600/Glyma.12G135000/Glyma.13G213500/Glyma.18G065700/Glyma.19G210300	6	F12
BP	regulation of phenylpropanoid metabolic process	1/451	10/16967	0.8577	Glyma.05G155600	1	Bias parent	P1×P2			BP	response to organonitrogen compound	16/1649	108/16967	0.464616	Glyma.02G296600/Glyma.04G044900/Glyma.04G121000/Glyma.06G034500/Glyma.06G045400/Glyma.06G293400/Glyma.06G317800/Glyma.07G196000/Glyma.10G045400/Glyma.10G257900/Glyma.11G194900/Glyma.12G112000/Glyma.13G239500/Glyma.15G036700/Glyma.15G073700/Glyma.20G133200	16	F12
BP	unidimensional cell growth	2/451	35/16967	0.8577	Glyma.05G019800/Glyma.09G157600	2	Bias parent	P1×P2			BP	phosphorelay signal transduction system	16/1649	109/16967	0.491535	Glyma.02G085900/Glyma.03G261300/Glyma.04G166300/Glyma.04G228300/Glyma.04G247800/Glyma.05G033000/Glyma.06G136600/Glyma.06G196200/Glyma.07G049400/Glyma.09G098600/Glyma.10G048100/Glyma.10G157800/Glyma.13G135900/Glyma.17G102200/Glyma.17G152800/Glyma.19G260400	16	F12
BP	organic cyclic compound catabolic process	10/451	291/16967	0.8577	Glyma.07G105400/Glyma.08G171800/Glyma.10G058200/Glyma.11G180500/Glyma.12G093100/Glyma.12G158600/Glyma.13G240600/Glyma.14G021600/Glyma.14G061200/Glyma.15G255200	10	Bias parent	P1×P2			BP	nucleobase metabolic process	10/1649	60/16967	0.491535	Glyma.02G018700/Glyma.02G278600/Glyma.03G093200/Glyma.05G188500/Glyma.07G105400/Glyma.11G031200/Glyma.12G114500/Glyma.13G240600/Glyma.15G266600/Glyma.17G138800	10	F12
BP	sulfur compound metabolic process	12/451	359/16967	0.8577	Glyma.06G117800/Glyma.07G126200/Glyma.07G140200/Glyma.08G261200/Glyma.09G004400/Glyma.12G135000/Glyma.13G094700/Glyma.14G031000/Glyma.15G163100/Glyma.15G251900/Glyma.17G044300/Glyma.19G133100	12	Bias parent	P1×P2			BP	response to reactive oxygen species	11/1649	68/16967	0.491535	Glyma.02G209000/Glyma.02G244300/Glyma.04G182000/Glyma.06G157800/Glyma.12G081300/Glyma.13G155200/Glyma.14G004500/Glyma.14G223500/Glyma.15G106700/Glyma.19G011400/Glyma.19G240400	11	F12
BP	carotene metabolic process	1/451	11/16967	0.8577	Glyma.03G128900	1	Bias parent	P1×P2			BP	glucuronoxylan metabolic process	4/1649	16/16967	0.491535	Glyma.05G199900/Glyma.12G080300/Glyma.16G095800/Glyma.19G179100	4	F12
BP	peptide catabolic process	1/451	11/16967	0.8577	Glyma.07G126200	1	Bias parent	P1×P2			BP	glucuronoxylan biosynthetic process	4/1649	16/16967	0.491535	Glyma.05G199900/Glyma.12G080300/Glyma.16G095800/Glyma.19G179100	4	F12
BP	regulation of lipid biosynthetic process	1/451	11/16967	0.8577	Glyma.03G165600	1	Bias parent	P1×P2			BP	pollination	15/1649	101/16967	0.492565	Glyma.02G136700/Glyma.03G002900/Glyma.03G003000/Glyma.04G042400/Glyma.06G255900/Glyma.06G258200/Glyma.06G258900/Glyma.07G080700/Glyma.08G060800/Glyma.08G355000/Glyma.09G157600/Glyma.12G144400/Glyma.12G198100/Glyma.13G248800/Glyma.13G303800	15	F12
BP	developmental cell growth	1/451	11/16967	0.8577	Glyma.09G157600	1	Bias parent	P1×P2			BP	multi-multicellular organism process	15/1649	101/16967	0.492565	Glyma.02G136700/Glyma.03G002900/Glyma.03G003000/Glyma.04G042400/Glyma.06G255900/Glyma.06G258200/Glyma.06G258900/Glyma.07G080700/Glyma.08G060800/Glyma.08G355000/Glyma.09G157600/Glyma.12G144400/Glyma.12G198100/Glyma.13G248800/Glyma.13G303800	15	F12
BP	developmental growth involved in morphogenesis	2/451	37/16967	0.8577	Glyma.05G019800/Glyma.09G157600	2	Bias parent	P1×P2			BP	sulfur compound metabolic process	44/1649	359/16967	0.494091	Glyma.01G106000/Glyma.01G106100/Glyma.03G078300/Glyma.03G239000/Glyma.04G005900/Glyma.04G107500/Glyma.04G107600/Glyma.06G005700/Glyma.06G117800/Glyma.06G316900/Glyma.07G049600/Glyma.07G126200/Glyma.07G139700/Glyma.07G140200/Glyma.07G140400/Glyma.07G252600/Glyma.08G118700/Glyma.08G261200/Glyma.09G004400/Glyma.10G034100/Glyma.10G291100/Glyma.11G129900/Glyma.12G022300/Glyma.12G135000/Glyma.12G183400…	44	F12
BP	lipid transport	5/451	130/16967	0.8577	Glyma.03G040100/Glyma.04G166100/Glyma.05G119100/Glyma.17G259000/Glyma.18G294200	5	Bias parent	P1×P2			BP	fatty acid beta-oxidation	6/1649	30/16967	0.497142	Glyma.01G045800/Glyma.05G180100/Glyma.17G005300/Glyma.17G027600/Glyma.18G288900/Glyma.20G009100	6	F12
BP	peroxisome organization	2/451	38/16967	0.8577	Glyma.01G045800/Glyma.09G224200	2	Bias parent	P1×P2			BP	pyrimidine nucleoside triphosphate metabolic process	6/1649	30/16967	0.497142	Glyma.05G045200/Glyma.08G333400/Glyma.08G345000/Glyma.15G266600/Glyma.16G083500/Glyma.17G127400	6	F12
BP	positive regulation of catabolic process	4/451	99/16967	0.8577	Glyma.08G171800/Glyma.11G180500/Glyma.12G093100/Glyma.15G255200	4	Bias parent	P1×P2			BP	regulation of root development	3/1649	10/16967	0.497142	Glyma.03G227400/Glyma.10G139700/Glyma.19G224300	3	F12
BP	regulation of cell growth	1/451	12/16967	0.8577	Glyma.05G019800	1	Bias parent	P1×P2			BP	cell recognition	13/1649	85/16967	0.499655	Glyma.03G002900/Glyma.03G003000/Glyma.04G042400/Glyma.06G255900/Glyma.06G258200/Glyma.06G258900/Glyma.07G080700/Glyma.08G060800/Glyma.08G355000/Glyma.12G144400/Glyma.12G198100/Glyma.13G248800/Glyma.13G303800	13	F12
BP	mitochondrial electron transport, cytochrome c to oxygen	1/451	12/16967	0.8577	Glyma.01G230900	1	Bias parent	P1×P2			BP	recognition of pollen	13/1649	85/16967	0.499655	Glyma.03G002900/Glyma.03G003000/Glyma.04G042400/Glyma.06G255900/Glyma.06G258200/Glyma.06G258900/Glyma.07G080700/Glyma.08G060800/Glyma.08G355000/Glyma.12G144400/Glyma.12G198100/Glyma.13G248800/Glyma.13G303800	13	F12
BP	sesquiterpenoid metabolic process	1/451	12/16967	0.8577	Glyma.17G174500	1	Bias parent	P1×P2			BP	cell growth	8/1649	46/16967	0.535088	Glyma.02G143400/Glyma.04G161000/Glyma.05G019800/Glyma.06G204400/Glyma.09G024700/Glyma.09G157600/Glyma.10G031000/Glyma.13G055700	8	F12
BP	lipid storage	1/451	12/16967	0.8577	Glyma.09G250400	1	Bias parent	P1×P2			BP	lipid catabolic process	21/1649	155/16967	0.535088	Glyma.01G045800/Glyma.01G154900/Glyma.01G162100/Glyma.01G215100/Glyma.05G180100/Glyma.06G195300/Glyma.07G031100/Glyma.07G115500/Glyma.10G192400/Glyma.10G262800/Glyma.11G216100/Glyma.11G230100/Glyma.14G009700/Glyma.17G005300/Glyma.17G027600/Glyma.18G027100/Glyma.18G068800/Glyma.18G232000/Glyma.18G288900/Glyma.20G009100/Glyma.20G179600	21	F12
BP	mitotic DNA replication checkpoint signaling	1/451	12/16967	0.8577	Glyma.14G212900	1	Bias parent	P1×P2			BP	regulation of small molecule metabolic process	6/1649	31/16967	0.535088	Glyma.03G165600/Glyma.03G232500/Glyma.05G237200/Glyma.09G098700/Glyma.09G182400/Glyma.10G148700	6	F12
BP	regulation of cell division	1/451	12/16967	0.8577	Glyma.02G122700	1	Bias parent	P1×P2			BP	cellular response to organic cyclic compound	9/1649	54/16967	0.535088	Glyma.02G204700/Glyma.05G196800/Glyma.06G034000/Glyma.08G004400/Glyma.09G020800/Glyma.13G341100/Glyma.17G073200/Glyma.18G040000/Glyma.U027700	9	F12
BP	import into cell	1/451	12/16967	0.8577	Glyma.03G243000	1	Bias parent	P1×P2			BP	glycogen biosynthetic process	4/1649	17/16967	0.535088	Glyma.04G011900/Glyma.06G011700/Glyma.11G116600/Glyma.12G042400	4	F12
BP	import across plasma membrane	1/451	12/16967	0.8577	Glyma.03G243000	1	Bias parent	P1×P2			BP	riboflavin biosynthetic process	4/1649	17/16967	0.535088	Glyma.05G175500/Glyma.07G071800/Glyma.09G249800/Glyma.15G041600	4	F12
BP	heterocycle catabolic process	8/451	233/16967	0.8577	Glyma.07G105400/Glyma.08G171800/Glyma.11G180500/Glyma.12G093100/Glyma.13G240600/Glyma.14G021600/Glyma.14G061200/Glyma.15G255200	8	Bias parent	P1×P2			BP	formaldehyde metabolic process	4/1649	17/16967	0.535088	Glyma.01G116300/Glyma.02G274100/Glyma.07G149400/Glyma.12G015400	4	F12
BP	cellular nitrogen compound catabolic process	8/451	235/16967	0.8577	Glyma.07G105400/Glyma.08G171800/Glyma.11G180500/Glyma.12G093100/Glyma.13G240600/Glyma.14G021600/Glyma.14G061200/Glyma.15G255200	8	Bias parent	P1×P2			BP	formaldehyde catabolic process	4/1649	17/16967	0.535088	Glyma.01G116300/Glyma.02G274100/Glyma.07G149400/Glyma.12G015400	4	F12
BP	cellular response to reactive oxygen species	1/451	13/16967	0.8577	Glyma.04G182000	1	Bias parent	P1×P2			BP	cellular detoxification of aldehyde	4/1649	17/16967	0.535088	Glyma.01G116300/Glyma.02G274100/Glyma.07G149400/Glyma.12G015400	4	F12
BP	regulation of carbohydrate biosynthetic process	1/451	13/16967	0.8577	Glyma.10G012900	1	Bias parent	P1×P2			BP	cellular response to aldehyde	4/1649	17/16967	0.535088	Glyma.01G116300/Glyma.02G274100/Glyma.07G149400/Glyma.12G015400	4	F12
BP	protein maturation by iron-sulfur cluster transfer	1/451	13/16967	0.8577	Glyma.15G163100	1	Bias parent	P1×P2			BP	immune system process	26/1649	200/16967	0.535088	Glyma.01G155600/Glyma.02G009400/Glyma.02G042500/Glyma.03G051100/Glyma.03G247500/Glyma.05G099300/Glyma.05G196800/Glyma.06G035200/Glyma.06G035300/Glyma.06G141400/Glyma.08G004400/Glyma.08G344300/Glyma.09G020800/Glyma.09G040500/Glyma.09G151400/Glyma.10G010100/Glyma.11G089100/Glyma.13G285300/Glyma.15G074600/Glyma.16G089700/Glyma.16G089900/Glyma.17G166600/Glyma.18G152400/Glyma.18G191600/Glyma.18G219700…	26	F12
BP	hydrocarbon biosynthetic process	1/451	13/16967	0.8577	Glyma.03G128900	1	Bias parent	P1×P2			BP	immune response	26/1649	200/16967	0.535088	Glyma.01G155600/Glyma.02G009400/Glyma.02G042500/Glyma.03G051100/Glyma.03G247500/Glyma.05G099300/Glyma.05G196800/Glyma.06G035200/Glyma.06G035300/Glyma.06G141400/Glyma.08G004400/Glyma.08G344300/Glyma.09G020800/Glyma.09G040500/Glyma.09G151400/Glyma.10G010100/Glyma.11G089100/Glyma.13G285300/Glyma.15G074600/Glyma.16G089700/Glyma.16G089900/Glyma.17G166600/Glyma.18G152400/Glyma.18G191600/Glyma.18G219700…	26	F12
BP	protein complex oligomerization	2/451	41/16967	0.8577	Glyma.06G157800/Glyma.15G106700	2	Bias parent	P1×P2			BP	defense response to other organism	26/1649	200/16967	0.535088	Glyma.01G155600/Glyma.02G009400/Glyma.02G042500/Glyma.03G051100/Glyma.03G247500/Glyma.05G099300/Glyma.05G196800/Glyma.06G035200/Glyma.06G035300/Glyma.06G141400/Glyma.08G004400/Glyma.08G344300/Glyma.09G020800/Glyma.09G040500/Glyma.09G151400/Glyma.10G010100/Glyma.11G089100/Glyma.13G285300/Glyma.15G074600/Glyma.16G089700/Glyma.16G089900/Glyma.17G166600/Glyma.18G152400/Glyma.18G191600/Glyma.18G219700…	26	F12
BP	abscisic acid-activated signaling pathway	3/451	72/16967	0.8577	Glyma.01G009200/Glyma.01G018800/Glyma.03G066200	3	Bias parent	P1×P2			BP	tryptophan metabolic process	5/1649	24/16967	0.535088	Glyma.03G167900/Glyma.13G049500/Glyma.14G061200/Glyma.18G026400/Glyma.18G028900	5	F12
BP	cellular response to abscisic acid stimulus	3/451	72/16967	0.8577	Glyma.01G009200/Glyma.01G018800/Glyma.03G066200	3	Bias parent	P1×P2			BP	indolalkylamine metabolic process	5/1649	24/16967	0.535088	Glyma.03G167900/Glyma.13G049500/Glyma.14G061200/Glyma.18G026400/Glyma.18G028900	5	F12
BP	cellular response to alcohol	3/451	72/16967	0.8577	Glyma.01G009200/Glyma.01G018800/Glyma.03G066200	3	Bias parent	P1×P2			BP	primary alcohol biosynthetic process	5/1649	24/16967	0.535088	Glyma.02G131600/Glyma.07G252600/Glyma.12G135000/Glyma.13G213500/Glyma.18G065700	5	F12
BP	protein autophosphorylation	6/451	171/16967	0.8577	Glyma.11G204700/Glyma.15G045600/Glyma.16G037500/Glyma.18G272500/Glyma.18G273100/Glyma.19G115800	6	Bias parent	P1×P2			BP	alcohol metabolic process	20/1649	147/16967	0.535088	Glyma.02G042100/Glyma.02G131600/Glyma.02G241200/Glyma.05G224500/Glyma.07G191500/Glyma.07G252600/Glyma.08G347400/Glyma.09G011100/Glyma.09G198800/Glyma.10G255000/Glyma.11G055700/Glyma.12G135000/Glyma.13G146200/Glyma.13G213500/Glyma.14G009700/Glyma.17G174500/Glyma.18G065700/Glyma.18G068800/Glyma.18G158900/Glyma.19G210300	20	F12
BP	cytokinin biosynthetic process	2/451	42/16967	0.8577	Glyma.03G151800/Glyma.12G174900	2	Bias parent	P1×P2			BP	response to external biotic stimulus	26/1649	201/16967	0.553092	Glyma.01G155600/Glyma.02G009400/Glyma.02G042500/Glyma.03G051100/Glyma.03G247500/Glyma.05G099300/Glyma.05G196800/Glyma.06G035200/Glyma.06G035300/Glyma.06G141400/Glyma.08G004400/Glyma.08G344300/Glyma.09G020800/Glyma.09G040500/Glyma.09G151400/Glyma.10G010100/Glyma.11G089100/Glyma.13G285300/Glyma.15G074600/Glyma.16G089700/Glyma.16G089900/Glyma.17G166600/Glyma.18G152400/Glyma.18G191600/Glyma.18G219700…	26	F12
BP	response to endoplasmic reticulum stress	4/451	106/16967	0.8577	Glyma.06G114800/Glyma.06G293400/Glyma.07G196000/Glyma.15G073700	4	Bias parent	P1×P2			BP	response to other organism	26/1649	201/16967	0.553092	Glyma.01G155600/Glyma.02G009400/Glyma.02G042500/Glyma.03G051100/Glyma.03G247500/Glyma.05G099300/Glyma.05G196800/Glyma.06G035200/Glyma.06G035300/Glyma.06G141400/Glyma.08G004400/Glyma.08G344300/Glyma.09G020800/Glyma.09G040500/Glyma.09G151400/Glyma.10G010100/Glyma.11G089100/Glyma.13G285300/Glyma.15G074600/Glyma.16G089700/Glyma.16G089900/Glyma.17G166600/Glyma.18G152400/Glyma.18G191600/Glyma.18G219700…	26	F12
BP	cellular response to nitrogen starvation	1/451	14/16967	0.8577	Glyma.17G013000	1	Bias parent	P1×P2			BP	monocarboxylic acid catabolic process	8/1649	47/16967	0.556143	Glyma.01G045800/Glyma.05G180100/Glyma.13G168700/Glyma.17G005300/Glyma.17G027600/Glyma.18G232000/Glyma.18G288900/Glyma.20G009100	8	F12
BP	oligosaccharide catabolic process	1/451	14/16967	0.8577	Glyma.17G037400	1	Bias parent	P1×P2			BP	response to nitrogen compound	17/1649	122/16967	0.558437	Glyma.02G296600/Glyma.04G044900/Glyma.04G121000/Glyma.06G034500/Glyma.06G045400/Glyma.06G293400/Glyma.06G317800/Glyma.07G196000/Glyma.10G045400/Glyma.10G257900/Glyma.11G194900/Glyma.12G112000/Glyma.13G239500/Glyma.15G036700/Glyma.15G073700/Glyma.18G141900/Glyma.20G133200	17	F12
BP	detection of external stimulus	1/451	14/16967	0.8577	Glyma.09G088500	1	Bias parent	P1×P2			BP	pollen-pistil interaction	13/1649	88/16967	0.558437	Glyma.03G002900/Glyma.03G003000/Glyma.04G042400/Glyma.06G255900/Glyma.06G258200/Glyma.06G258900/Glyma.07G080700/Glyma.08G060800/Glyma.08G355000/Glyma.12G144400/Glyma.12G198100/Glyma.13G248800/Glyma.13G303800	13	F12
BP	detection of abiotic stimulus	1/451	14/16967	0.8577	Glyma.09G088500	1	Bias parent	P1×P2			BP	carotene metabolic process	3/1649	11/16967	0.558437	Glyma.01G154900/Glyma.03G128900/Glyma.15G172200	3	F12
BP	cell tip growth	1/451	14/16967	0.8577	Glyma.09G157600	1	Bias parent	P1×P2			BP	protein repair	3/1649	11/16967	0.558437	Glyma.02G131600/Glyma.04G142800/Glyma.06G224200	3	F12
BP	regulation of photosynthesis	1/451	14/16967	0.8577	Glyma.10G012900	1	Bias parent	P1×P2			BP	response to salicylic acid	6/1649	32/16967	0.558437	Glyma.05G196800/Glyma.08G004400/Glyma.09G020800/Glyma.17G121000/Glyma.18G040000/Glyma.18G134200	6	F12
BP	negative regulation of G2/M transition of mitotic cell cycle	1/451	14/16967	0.8577	Glyma.14G212900	1	Bias parent	P1×P2			BP	stomatal movement	6/1649	32/16967	0.558437	Glyma.03G243000/Glyma.04G124800/Glyma.06G313500/Glyma.06G313700/Glyma.13G186700/Glyma.19G127400	6	F12
BP	regulation of secondary metabolic process	1/451	14/16967	0.8577	Glyma.05G155600	1	Bias parent	P1×P2			BP	regulation of stomatal movement	6/1649	32/16967	0.558437	Glyma.03G243000/Glyma.04G124800/Glyma.06G313500/Glyma.06G313700/Glyma.13G186700/Glyma.19G127400	6	F12
BP	mitotic G2/M transition checkpoint	1/451	14/16967	0.8577	Glyma.14G212900	1	Bias parent	P1×P2			BP	dicarboxylic acid biosynthetic process	6/1649	32/16967	0.558437	Glyma.02G208400/Glyma.04G236900/Glyma.06G127400/Glyma.10G238800/Glyma.19G065600/Glyma.20G155600	6	F12
BP	detection of stimulus	1/451	14/16967	0.8577	Glyma.09G088500	1	Bias parent	P1×P2			BP	response to external stimulus	43/1649	359/16967	0.573677	Glyma.01G155600/Glyma.01G224700/Glyma.02G009400/Glyma.02G042500/Glyma.02G136700/Glyma.03G051100/Glyma.03G070200/Glyma.03G247500/Glyma.04G101500/Glyma.05G099300/Glyma.05G196800/Glyma.06G035200/Glyma.06G035300/Glyma.06G103200/Glyma.06G141400/Glyma.06G227500/Glyma.08G004400/Glyma.08G334700/Glyma.08G344300/Glyma.08G345000/Glyma.09G020800/Glyma.09G040500/Glyma.09G088500/Glyma.09G151400/Glyma.10G010100…	43	F12
BP	negative regulation of cell cycle G2/M phase transition	1/451	14/16967	0.8577	Glyma.14G212900	1	Bias parent	P1×P2			BP	G protein-coupled receptor signaling pathway	7/1649	40/16967	0.573677	Glyma.08G235000/Glyma.09G209900/Glyma.12G043900/Glyma.12G146700/Glyma.14G132400/Glyma.15G262600/Glyma.16G144600	7	F12
BP	regulation of photoperiodism, flowering	1/451	14/16967	0.8577	Glyma.10G221500	1	Bias parent	P1×P2			BP	aldehyde catabolic process	5/1649	25/16967	0.573677	Glyma.01G116300/Glyma.02G274100/Glyma.04G083100/Glyma.07G149400/Glyma.12G015400	5	F12
BP	regulation of cellular catabolic process	4/451	107/16967	0.8577	Glyma.08G171800/Glyma.11G180500/Glyma.12G093100/Glyma.15G255200	4	Bias parent	P1×P2			BP	xylan biosynthetic process	8/1649	48/16967	0.573677	Glyma.02G105400/Glyma.05G085700/Glyma.05G199900/Glyma.11G053200/Glyma.12G080300/Glyma.16G095800/Glyma.17G169200/Glyma.19G179100	8	F12
BP	protein refolding	2/451	43/16967	0.8577	Glyma.04G062200/Glyma.08G175900	2	Bias parent	P1×P2			BP	valine metabolic process	4/1649	18/16967	0.573677	Glyma.06G169700/Glyma.12G122900/Glyma.15G131200/Glyma.16G209300	4	F12
BP	amine metabolic process	5/451	143/16967	0.8577	Glyma.03G151800/Glyma.03G167900/Glyma.12G174900/Glyma.14G061200/Glyma.14G209400	5	Bias parent	P1×P2			BP	riboflavin metabolic process	4/1649	18/16967	0.573677	Glyma.05G175500/Glyma.07G071800/Glyma.09G249800/Glyma.15G041600	4	F12
BP	aromatic compound catabolic process	9/451	281/16967	0.8577	Glyma.08G171800/Glyma.10G058200/Glyma.11G180500/Glyma.12G093100/Glyma.12G158600/Glyma.13G240600/Glyma.14G021600/Glyma.14G061200/Glyma.15G255200	9	Bias parent	P1×P2			BP	response to blue light	4/1649	18/16967	0.573677	Glyma.08G046500/Glyma.10G072000/Glyma.13G316500/Glyma.13G368300	4	F12
BP	regulation of carbohydrate metabolic process	1/451	15/16967	0.8577	Glyma.10G012900	1	Bias parent	P1×P2			BP	L-ascorbic acid metabolic process	4/1649	18/16967	0.573677	Glyma.05G224500/Glyma.07G050900/Glyma.10G291100/Glyma.18G040100	4	F12
BP	negative gravitropism	1/451	15/16967	0.8577	Glyma.06G227500	1	Bias parent	P1×P2			BP	potassium ion transmembrane transport	4/1649	18/16967	0.573677	Glyma.03G243000/Glyma.08G082200/Glyma.17G006800/Glyma.19G221000	4	F12
BP	ADP transport	1/451	15/16967	0.8577	Glyma.01G045800	1	Bias parent	P1×P2			BP	steroid biosynthetic process	12/1649	81/16967	0.577656	Glyma.03G239000/Glyma.05G006600/Glyma.05G053300/Glyma.06G049500/Glyma.07G110900/Glyma.08G063700/Glyma.11G088000/Glyma.13G253100/Glyma.14G090400/Glyma.15G061800/Glyma.19G033900/Glyma.20G058000	12	F12
BP	ATP transport	1/451	15/16967	0.8577	Glyma.01G045800	1	Bias parent	P1×P2			BP	lipid modification	17/1649	124/16967	0.580154	Glyma.01G045800/Glyma.02G145600/Glyma.05G180100/Glyma.07G007000/Glyma.07G034900/Glyma.07G196800/Glyma.10G153900/Glyma.13G030300/Glyma.13G347700/Glyma.15G026400/Glyma.16G008700/Glyma.17G005300/Glyma.17G027600/Glyma.18G288900/Glyma.20G009100/Glyma.20G054000/Glyma.20G144600	17	F12
BP	purine ribonucleotide transport	1/451	15/16967	0.8577	Glyma.01G045800	1	Bias parent	P1×P2			BP	regulation of growth	11/1649	73/16967	0.588506	Glyma.02G143400/Glyma.04G161000/Glyma.05G019800/Glyma.05G196700/Glyma.06G204400/Glyma.08G298700/Glyma.10G031000/Glyma.13G055700/Glyma.14G219500/Glyma.17G258400/Glyma.19G021400	11	F12
BP	arabinan catabolic process	1/451	15/16967	0.8577	Glyma.15G051500	1	Bias parent	P1×P2			BP	regulation of dephosphorylation	10/1649	65/16967	0.59961	Glyma.01G018800/Glyma.03G066200/Glyma.07G155500/Glyma.07G243500/Glyma.07G243600/Glyma.09G040500/Glyma.09G040600/Glyma.15G146600/Glyma.17G030200/Glyma.17G030300	10	F12
BP	terpene metabolic process	1/451	15/16967	0.8577	Glyma.03G128900	1	Bias parent	P1×P2			BP	cation transmembrane transport	21/1649	161/16967	0.623168	Glyma.01G178500/Glyma.02G226500/Glyma.03G175200/Glyma.03G243000/Glyma.06G189900/Glyma.07G149600/Glyma.08G082200/Glyma.08G272600/Glyma.09G056300/Glyma.10G132300/Glyma.13G163900/Glyma.13G272000/Glyma.14G134100/Glyma.14G193400/Glyma.15G153000/Glyma.15G162600/Glyma.16G015600/Glyma.17G006800/Glyma.17G061800/Glyma.18G063200/Glyma.19G221000	21	F12
BP	photoperiodism, flowering	1/451	15/16967	0.8577	Glyma.10G221500	1	Bias parent	P1×P2			BP	pyrimidine-containing compound biosynthetic process	11/1649	74/16967	0.623168	Glyma.05G045200/Glyma.05G188500/Glyma.07G252600/Glyma.08G333400/Glyma.12G114500/Glyma.12G135000/Glyma.13G213500/Glyma.15G266600/Glyma.17G127400/Glyma.18G065700/Glyma.19G210300	11	F12
BP	sterol biosynthetic process	2/451	45/16967	0.8577	Glyma.07G110900/Glyma.15G061800	2	Bias parent	P1×P2			BP	protein peptidyl-prolyl isomerization	5/1649	26/16967	0.623168	Glyma.03G086200/Glyma.03G122100/Glyma.05G149900/Glyma.16G088000/Glyma.19G222600	5	F12
BP	regulation of phosphoprotein phosphatase activity	2/451	45/16967	0.8577	Glyma.01G018800/Glyma.03G066200	2	Bias parent	P1×P2			BP	purine nucleobase metabolic process	5/1649	26/16967	0.623168	Glyma.02G018700/Glyma.03G093200/Glyma.11G031200/Glyma.13G240600/Glyma.17G138800	5	F12
BP	multi-organism process	5/451	145/16967	0.8577	Glyma.03G002900/Glyma.06G258900/Glyma.08G060800/Glyma.09G157600/Glyma.12G198100	5	Bias parent	P1×P2			BP	polyamine catabolic process	3/1649	12/16967	0.623168	Glyma.10G090700/Glyma.14G209400/Glyma.18G045100	3	F12
BP	cell growth	2/451	46/16967	0.8577	Glyma.05G019800/Glyma.09G157600	2	Bias parent	P1×P2			BP	Rho protein signal transduction	3/1649	12/16967	0.623168	Glyma.05G149100/Glyma.08G105700/Glyma.13G125700	3	F12
BP	response to lipid	7/451	215/16967	0.8577	Glyma.01G009200/Glyma.01G018800/Glyma.03G066200/Glyma.13G341100/Glyma.18G134200/Glyma.20G150000/Glyma.20G158500	7	Bias parent	P1×P2			BP	nucleobase catabolic process	3/1649	12/16967	0.623168	Glyma.02G278600/Glyma.07G105400/Glyma.13G240600	3	F12
BP	plasmodesmata-mediated intercellular transport	1/451	16/16967	0.8577	Glyma.19G224300	1	Bias parent	P1×P2			BP	sulfur compound transport	3/1649	12/16967	0.623168	Glyma.04G092100/Glyma.15G153000/Glyma.16G065900	3	F12
BP	regulation of lipid metabolic process	1/451	16/16967	0.8577	Glyma.03G165600	1	Bias parent	P1×P2			BP	protein ubiquitination	54/1649	468/16967	0.623168	Glyma.01G047700/Glyma.01G161700/Glyma.01G175200/Glyma.01G192300/Glyma.02G254300/Glyma.03G202400/Glyma.04G040600/Glyma.04G080300/Glyma.05G178500/Glyma.05G239400/Glyma.06G041500/Glyma.06G074300/Glyma.06G095400/Glyma.06G153000/Glyma.07G046400/Glyma.07G199900/Glyma.08G016800/Glyma.08G046500/Glyma.08G135600/Glyma.08G209000/Glyma.08G281700/Glyma.09G136000/Glyma.09G256800/Glyma.10G051100/Glyma.10G258000…	54	F12
BP	cellular response to nitrogen levels	1/451	16/16967	0.8577	Glyma.17G013000	1	Bias parent	P1×P2			BP	aminoglycan catabolic process	4/1649	19/16967	0.623168	Glyma.02G042500/Glyma.09G038500/Glyma.15G143600/Glyma.19G221800	4	F12
BP	mitotic DNA integrity checkpoint signaling	1/451	16/16967	0.8577	Glyma.14G212900	1	Bias parent	P1×P2			BP	chitin metabolic process	4/1649	19/16967	0.623168	Glyma.02G042500/Glyma.09G038500/Glyma.15G143600/Glyma.19G221800	4	F12
BP	cellular response to oxygen-containing compound	7/451	216/16967	0.8577	Glyma.01G009200/Glyma.01G018800/Glyma.03G066200/Glyma.04G182000/Glyma.12G015400/Glyma.13G341100/Glyma.20G150000	7	Bias parent	P1×P2			BP	chitin catabolic process	4/1649	19/16967	0.623168	Glyma.02G042500/Glyma.09G038500/Glyma.15G143600/Glyma.19G221800	4	F12
BP	post-embryonic development	8/451	251/16967	0.8577	Glyma.03G081700/Glyma.06G133000/Glyma.07G008100/Glyma.09G099000/Glyma.10G221500/Glyma.14G216500/Glyma.16G027200/Glyma.17G066600	8	Bias parent	P1×P2			BP	phloem development	4/1649	19/16967	0.623168	Glyma.02G000700/Glyma.04G190300/Glyma.06G175200/Glyma.10G000500	4	F12
BP	response to abscisic acid	4/451	113/16967	0.8577	Glyma.01G009200/Glyma.01G018800/Glyma.03G066200/Glyma.20G158500	4	Bias parent	P1×P2			BP	amino sugar catabolic process	4/1649	19/16967	0.623168	Glyma.02G042500/Glyma.09G038500/Glyma.15G143600/Glyma.19G221800	4	F12
BP	response to toxic substance	2/451	47/16967	0.8577	Glyma.12G015400/Glyma.14G031000	2	Bias parent	P1×P2			BP	glucosamine-containing compound catabolic process	4/1649	19/16967	0.623168	Glyma.02G042500/Glyma.09G038500/Glyma.15G143600/Glyma.19G221800	4	F12
BP	cytokinin-activated signaling pathway	2/451	47/16967	0.8577	Glyma.05G155600/Glyma.09G098600	2	Bias parent	P1×P2			BP	cellular biogenic amine metabolic process	11/1649	75/16967	0.635874	Glyma.03G167900/Glyma.10G090700/Glyma.10G248800/Glyma.13G049500/Glyma.14G061200/Glyma.14G209400/Glyma.17G092400/Glyma.18G026400/Glyma.18G028900/Glyma.18G045100/Glyma.20G145000	11	F12
BP	cellular response to cytokinin stimulus	2/451	47/16967	0.8577	Glyma.05G155600/Glyma.09G098600	2	Bias parent	P1×P2			BP	auxin metabolic process	5/1649	27/16967	0.672701	Glyma.08G292000/Glyma.11G155400/Glyma.13G048200/Glyma.15G022300/Glyma.18G132000	5	F12
BP	response to external stimulus	11/451	359/16967	0.8577	Glyma.03G070200/Glyma.04G101500/Glyma.06G103200/Glyma.06G227500/Glyma.09G088500/Glyma.13G108600/Glyma.13G285300/Glyma.14G193700/Glyma.16G089700/Glyma.16G089900/Glyma.17G013000	11	Bias parent	P1×P2			BP	cell wall macromolecule metabolic process	21/1649	164/16967	0.672701	Glyma.02G042500/Glyma.02G105400/Glyma.05G085700/Glyma.05G199900/Glyma.06G302300/Glyma.09G038500/Glyma.09G208300/Glyma.10G251700/Glyma.11G053200/Glyma.11G193600/Glyma.12G080100/Glyma.12G080300/Glyma.15G051500/Glyma.15G143600/Glyma.16G095800/Glyma.17G169200/Glyma.19G179100/Glyma.19G215500/Glyma.19G221800/Glyma.20G012300/Glyma.20G133900	21	F12
BP	pigment biosynthetic process	4/451	114/16967	0.8577	Glyma.03G128900/Glyma.06G247100/Glyma.17G138800/Glyma.18G225000	4	Bias parent	P1×P2			BP	cellular amine metabolic process	11/1649	76/16967	0.673986	Glyma.03G167900/Glyma.10G090700/Glyma.10G248800/Glyma.13G049500/Glyma.14G061200/Glyma.14G209400/Glyma.17G092400/Glyma.18G026400/Glyma.18G028900/Glyma.18G045100/Glyma.20G145000	11	F12
BP	response to cytokinin	2/451	48/16967	0.8577	Glyma.05G155600/Glyma.09G098600	2	Bias parent	P1×P2			BP	glutamine metabolic process	8/1649	51/16967	0.677778	Glyma.04G236900/Glyma.05G188500/Glyma.06G127400/Glyma.11G170300/Glyma.15G266600/Glyma.18G041100/Glyma.18G061100/Glyma.19G065600	8	F12
BP	regulation of phosphatase activity	2/451	48/16967	0.8577	Glyma.01G018800/Glyma.03G066200	2	Bias parent	P1×P2			BP	biological process involved in interspecies interaction between organisms	26/1649	210/16967	0.679489	Glyma.01G155600/Glyma.02G009400/Glyma.02G042500/Glyma.03G051100/Glyma.03G247500/Glyma.05G099300/Glyma.05G196800/Glyma.06G035200/Glyma.06G035300/Glyma.06G141400/Glyma.08G004400/Glyma.08G344300/Glyma.09G020800/Glyma.09G040500/Glyma.09G151400/Glyma.10G010100/Glyma.11G089100/Glyma.13G285300/Glyma.15G074600/Glyma.16G089700/Glyma.16G089900/Glyma.17G166600/Glyma.18G152400/Glyma.18G191600/Glyma.18G219700…	26	F12
BP	intercellular transport	1/451	17/16967	0.8577	Glyma.19G224300	1	Bias parent	P1×P2			BP	fatty acid oxidation	6/1649	35/16967	0.679518	Glyma.01G045800/Glyma.05G180100/Glyma.17G005300/Glyma.17G027600/Glyma.18G288900/Glyma.20G009100	6	F12
BP	regulation of actin filament depolymerization	1/451	17/16967	0.8577	Glyma.05G243900	1	Bias parent	P1×P2			BP	thiamine biosynthetic process	4/1649	20/16967	0.681952	Glyma.07G252600/Glyma.12G135000/Glyma.13G213500/Glyma.18G065700	4	F12
BP	protein import into chloroplast stroma	1/451	17/16967	0.8577	Glyma.02G233700	1	Bias parent	P1×P2			BP	amine catabolic process	4/1649	20/16967	0.681952	Glyma.10G090700/Glyma.14G061200/Glyma.14G209400/Glyma.18G045100	4	F12
BP	formaldehyde metabolic process	1/451	17/16967	0.8577	Glyma.12G015400	1	Bias parent	P1×P2			BP	auxin efflux	4/1649	20/16967	0.681952	Glyma.07G217900/Glyma.08G054700/Glyma.13G264500/Glyma.18G106300	4	F12
BP	formaldehyde catabolic process	1/451	17/16967	0.8577	Glyma.12G015400	1	Bias parent	P1×P2			BP	regulation of auxin mediated signaling pathway	4/1649	20/16967	0.681952	Glyma.07G217900/Glyma.08G054700/Glyma.13G264500/Glyma.18G106300	4	F12
BP	folic acid metabolic process	1/451	17/16967	0.8577	Glyma.06G107800	1	Bias parent	P1×P2			BP	cellular biogenic amine catabolic process	4/1649	20/16967	0.681952	Glyma.10G090700/Glyma.14G061200/Glyma.14G209400/Glyma.18G045100	4	F12
BP	purine ribonucleotide salvage	1/451	17/16967	0.8577	Glyma.17G138800	1	Bias parent	P1×P2			BP	indole-containing compound biosynthetic process	4/1649	20/16967	0.681952	Glyma.03G167900/Glyma.13G049500/Glyma.18G026400/Glyma.18G028900	4	F12
BP	cellular detoxification of aldehyde	1/451	17/16967	0.8577	Glyma.12G015400	1	Bias parent	P1×P2			BP	flavin-containing compound metabolic process	4/1649	20/16967	0.681952	Glyma.05G175500/Glyma.07G071800/Glyma.09G249800/Glyma.15G041600	4	F12
BP	cellular response to aldehyde	1/451	17/16967	0.8577	Glyma.12G015400	1	Bias parent	P1×P2			BP	flavin-containing compound biosynthetic process	4/1649	20/16967	0.681952	Glyma.05G175500/Glyma.07G071800/Glyma.09G249800/Glyma.15G041600	4	F12
BP	regulation of protein depolymerization	1/451	17/16967	0.8577	Glyma.05G243900	1	Bias parent	P1×P2			BP	protein quality control for misfolded or incompletely synthesized proteins	9/1649	60/16967	0.686166	Glyma.06G034500/Glyma.06G293400/Glyma.07G196000/Glyma.11G194900/Glyma.12G112000/Glyma.13G239500/Glyma.15G036700/Glyma.15G073700/Glyma.20G133300	9	F12
BP	hydrocarbon metabolic process	1/451	18/16967	0.872833	Glyma.03G128900	1	Bias parent	P1×P2			BP	negative regulation of protein modification process	3/1649	13/16967	0.686166	Glyma.01G169900/Glyma.03G165600/Glyma.11G073400	3	F12
BP	nucleosome assembly	2/451	51/16967	0.872833	Glyma.01G181200/Glyma.04G087200	2	Bias parent	P1×P2			BP	cellular response to reactive oxygen species	3/1649	13/16967	0.686166	Glyma.04G182000/Glyma.12G081300/Glyma.19G240400	3	F12
BP	regulation of post-embryonic development	2/451	51/16967	0.872833	Glyma.03G081700/Glyma.17G066600	2	Bias parent	P1×P2			BP	hydrocarbon biosynthetic process	3/1649	13/16967	0.686166	Glyma.03G128900/Glyma.05G211700/Glyma.15G172200	3	F12
BP	regulation of multicellular organismal development	2/451	51/16967	0.872833	Glyma.03G081700/Glyma.17G066600	2	Bias parent	P1×P2			BP	isoprenoid biosynthetic process	16/1649	121/16967	0.689325	Glyma.02G283400/Glyma.03G128900/Glyma.03G239000/Glyma.07G252600/Glyma.09G198800/Glyma.11G055700/Glyma.11G063900/Glyma.11G088000/Glyma.13G147500/Glyma.13G213500/Glyma.13G315200/Glyma.14G031200/Glyma.15G002200/Glyma.15G172200/Glyma.17G174500/Glyma.20G058000	16	F12
BP	aminoglycan catabolic process	1/451	19/16967	0.872833	Glyma.19G221800	1	Bias parent	P1×P2			BP	chaperone-mediated protein folding	12/1649	86/16967	0.690304	Glyma.02G294900/Glyma.03G086200/Glyma.03G122100/Glyma.05G149900/Glyma.08G074200/Glyma.08G175900/Glyma.13G112500/Glyma.14G009900/Glyma.14G018700/Glyma.16G088000/Glyma.17G133600/Glyma.18G127500	12	F12
BP	chitin metabolic process	1/451	19/16967	0.872833	Glyma.19G221800	1	Bias parent	P1×P2			BP	brassinosteroid mediated signaling pathway	5/1649	28/16967	0.690304	Glyma.02G204700/Glyma.06G034000/Glyma.13G341100/Glyma.17G073200/Glyma.U027700	5	F12
BP	chitin catabolic process	1/451	19/16967	0.872833	Glyma.19G221800	1	Bias parent	P1×P2			BP	indole-containing compound metabolic process	5/1649	28/16967	0.690304	Glyma.03G167900/Glyma.13G049500/Glyma.14G061200/Glyma.18G026400/Glyma.18G028900	5	F12
BP	amino sugar catabolic process	1/451	19/16967	0.872833	Glyma.19G221800	1	Bias parent	P1×P2			BP	steroid hormone mediated signaling pathway	5/1649	28/16967	0.690304	Glyma.02G204700/Glyma.06G034000/Glyma.13G341100/Glyma.17G073200/Glyma.U027700	5	F12
BP	glucosamine-containing compound catabolic process	1/451	19/16967	0.872833	Glyma.19G221800	1	Bias parent	P1×P2			BP	response to steroid hormone	5/1649	28/16967	0.690304	Glyma.02G204700/Glyma.06G034000/Glyma.13G341100/Glyma.17G073200/Glyma.U027700	5	F12
BP	thiamine biosynthetic process	1/451	20/16967	0.872833	Glyma.12G135000	1	Bias parent	P1×P2			BP	cellular response to brassinosteroid stimulus	5/1649	28/16967	0.690304	Glyma.02G204700/Glyma.06G034000/Glyma.13G341100/Glyma.17G073200/Glyma.U027700	5	F12
BP	response to inorganic substance	4/451	124/16967	0.872833	Glyma.04G182000/Glyma.06G133000/Glyma.06G157800/Glyma.15G106700	4	Bias parent	P1×P2			BP	cellular response to steroid hormone stimulus	5/1649	28/16967	0.690304	Glyma.02G204700/Glyma.06G034000/Glyma.13G341100/Glyma.17G073200/Glyma.U027700	5	F12
BP	developmental growth	2/451	54/16967	0.872833	Glyma.05G019800/Glyma.09G157600	2	Bias parent	P1×P2			BP	hemicellulose metabolic process	17/1649	131/16967	0.707026	Glyma.02G105400/Glyma.05G085700/Glyma.05G199900/Glyma.06G302300/Glyma.09G208300/Glyma.10G251700/Glyma.11G053200/Glyma.11G193600/Glyma.12G080100/Glyma.12G080300/Glyma.15G051500/Glyma.16G095800/Glyma.17G169200/Glyma.19G179100/Glyma.19G215500/Glyma.20G012300/Glyma.20G133900	17	F12
BP	cellular response to lipid	5/451	161/16967	0.872833	Glyma.01G009200/Glyma.01G018800/Glyma.03G066200/Glyma.13G341100/Glyma.20G150000	5	Bias parent	P1×P2			BP	response to water deprivation	4/1649	21/16967	0.729815	Glyma.01G220600/Glyma.09G254300/Glyma.11G182400/Glyma.18G238700	4	F12
BP	chromatin assembly	2/451	55/16967	0.872833	Glyma.01G181200/Glyma.04G087200	2	Bias parent	P1×P2			BP	photoperiodism	4/1649	21/16967	0.729815	Glyma.04G101500/Glyma.06G103200/Glyma.07G013500/Glyma.10G221500	4	F12
BP	phenylpropanoid biosynthetic process	1/451	21/16967	0.872833	Glyma.10G058200	1	Bias parent	P1×P2			BP	thylakoid membrane organization	4/1649	21/16967	0.729815	Glyma.10G026400/Glyma.10G109400/Glyma.18G011900/Glyma.18G149300	4	F12
BP	thylakoid membrane organization	1/451	21/16967	0.872833	Glyma.18G011900	1	Bias parent	P1×P2			BP	phosphatidylcholine metabolic process	4/1649	21/16967	0.729815	Glyma.01G162100/Glyma.01G215100/Glyma.07G031100/Glyma.17G051800	4	F12
BP	carotenoid biosynthetic process	1/451	21/16967	0.872833	Glyma.03G128900	1	Bias parent	P1×P2			BP	cellular response to light stimulus	4/1649	21/16967	0.729815	Glyma.03G081700/Glyma.09G088500/Glyma.10G072000/Glyma.13G316500	4	F12
BP	cellular hormone metabolic process	2/451	56/16967	0.882216	Glyma.03G151800/Glyma.12G174900	2	Bias parent	P1×P2			BP	lactone metabolic process	4/1649	21/16967	0.729815	Glyma.05G224500/Glyma.07G050900/Glyma.10G291100/Glyma.18G040100	4	F12
BP	G2/M transition of mitotic cell cycle	1/451	22/16967	0.882216	Glyma.14G212900	1	Bias parent	P1×P2			BP	cellular aldehyde metabolic process	9/1649	62/16967	0.745302	Glyma.01G116300/Glyma.02G131600/Glyma.02G274100/Glyma.04G083100/Glyma.07G149400/Glyma.12G015400/Glyma.12G057400/Glyma.13G146200/Glyma.15G034400	9	F12
BP	RNA polymerase II preinitiation complex assembly	1/451	22/16967	0.882216	Glyma.14G130400	1	Bias parent	P1×P2			BP	systemic acquired resistance	6/1649	37/16967	0.746049	Glyma.02G009400/Glyma.08G344300/Glyma.09G020800/Glyma.10G010100/Glyma.18G152400/Glyma.18G191600	6	F12
BP	one-carbon metabolic process	2/451	57/16967	0.882216	Glyma.01G208000/Glyma.06G107800	2	Bias parent	P1×P2			BP	glycine biosynthetic process	3/1649	14/16967	0.757595	Glyma.03G250800/Glyma.06G107800/Glyma.14G184500	3	F12
BP	sterol metabolic process	3/451	93/16967	0.882216	Glyma.07G110900/Glyma.15G061800/Glyma.17G246500	3	Bias parent	P1×P2			BP	L-amino acid transport	3/1649	14/16967	0.757595	Glyma.08G272600/Glyma.09G118900/Glyma.16G065900	3	F12
BP	protein glycosylation	6/451	203/16967	0.882216	Glyma.02G181500/Glyma.04G083800/Glyma.06G085200/Glyma.08G132300/Glyma.13G127300/Glyma.19G003100	6	Bias parent	P1×P2			BP	locomotion	3/1649	14/16967	0.757595	Glyma.02G136700/Glyma.06G319500/Glyma.13G087500	3	F12
BP	macromolecule glycosylation	6/451	203/16967	0.882216	Glyma.02G181500/Glyma.04G083800/Glyma.06G085200/Glyma.08G132300/Glyma.13G127300/Glyma.19G003100	6	Bias parent	P1×P2			BP	sphingolipid metabolic process	8/1649	54/16967	0.757595	Glyma.05G226800/Glyma.06G195300/Glyma.08G033600/Glyma.09G254500/Glyma.10G192400/Glyma.11G063600/Glyma.14G009700/Glyma.18G068800	8	F12
BP	protein N-linked glycosylation	2/451	58/16967	0.882216	Glyma.08G132300/Glyma.19G003100	2	Bias parent	P1×P2			BP	developmental growth	8/1649	54/16967	0.757595	Glyma.02G143400/Glyma.04G161000/Glyma.05G019800/Glyma.06G204400/Glyma.09G024700/Glyma.09G157600/Glyma.10G031000/Glyma.13G055700	8	F12
BP	glycoprotein biosynthetic process	6/451	204/16967	0.882216	Glyma.02G181500/Glyma.04G083800/Glyma.06G085200/Glyma.08G132300/Glyma.13G127300/Glyma.19G003100	6	Bias parent	P1×P2			BP	glutamine family amino acid biosynthetic process	7/1649	46/16967	0.780359	Glyma.01G099800/Glyma.04G236900/Glyma.05G188500/Glyma.06G127400/Glyma.18G034300/Glyma.18G041100/Glyma.19G065600	7	F12
BP	oligopeptide transport	1/451	23/16967	0.882216	Glyma.05G136200	1	Bias parent	P1×P2			BP	inorganic cation transmembrane transport	19/1649	153/16967	0.794476	Glyma.01G178500/Glyma.02G226500/Glyma.03G175200/Glyma.03G243000/Glyma.06G189900/Glyma.07G149600/Glyma.08G082200/Glyma.09G056300/Glyma.10G132300/Glyma.13G163900/Glyma.13G272000/Glyma.14G134100/Glyma.14G193400/Glyma.15G162600/Glyma.16G015600/Glyma.17G006800/Glyma.17G061800/Glyma.18G063200/Glyma.19G221000	19	F12
BP	cell cycle G2/M phase transition	1/451	23/16967	0.882216	Glyma.14G212900	1	Bias parent	P1×P2			BP	response to water	4/1649	22/16967	0.794476	Glyma.01G220600/Glyma.09G254300/Glyma.11G182400/Glyma.18G238700	4	F12
BP	regulation of cellular component size	2/451	59/16967	0.882216	Glyma.05G243900/Glyma.09G224200	2	Bias parent	P1×P2			BP	diol metabolic process	4/1649	22/16967	0.794476	Glyma.08G347400/Glyma.14G009700/Glyma.18G068800/Glyma.18G158900	4	F12
BP	regulation of anatomical structure size	2/451	59/16967	0.882216	Glyma.05G243900/Glyma.09G224200	2	Bias parent	P1×P2			BP	diol biosynthetic process	4/1649	22/16967	0.794476	Glyma.08G347400/Glyma.14G009700/Glyma.18G068800/Glyma.18G158900	4	F12
BP	carbon fixation	1/451	24/16967	0.882216	Glyma.10G012900	1	Bias parent	P1×P2			BP	terpenoid biosynthetic process	11/1649	81/16967	0.795852	Glyma.02G283400/Glyma.03G128900/Glyma.07G252600/Glyma.11G055700/Glyma.13G147500/Glyma.13G213500/Glyma.13G315200/Glyma.14G031200/Glyma.15G002200/Glyma.15G172200/Glyma.17G174500	11	F12
BP	positive regulation of cytoskeleton organization	1/451	24/16967	0.882216	Glyma.05G243900	1	Bias parent	P1×P2			BP	export across plasma membrane	5/1649	30/16967	0.796929	Glyma.06G189900/Glyma.09G056300/Glyma.14G134100/Glyma.15G162600/Glyma.17G061800	5	F12
BP	organelle fusion	3/451	97/16967	0.884538	Glyma.01G015600/Glyma.09G153900/Glyma.10G082400	3	Bias parent	P1×P2			BP	inorganic ion transmembrane transport	21/1649	172/16967	0.803603	Glyma.01G157100/Glyma.01G178500/Glyma.02G226500/Glyma.03G175200/Glyma.03G243000/Glyma.04G092100/Glyma.06G189900/Glyma.07G149600/Glyma.08G082200/Glyma.09G056300/Glyma.10G132300/Glyma.13G163900/Glyma.13G272000/Glyma.14G134100/Glyma.14G193400/Glyma.15G162600/Glyma.16G015600/Glyma.17G006800/Glyma.17G061800/Glyma.18G063200/Glyma.19G221000	21	F12
BP	glycosylation	6/451	209/16967	0.885904	Glyma.02G181500/Glyma.04G083800/Glyma.06G085200/Glyma.08G132300/Glyma.13G127300/Glyma.19G003100	6	Bias parent	P1×P2			BP	aspartate family amino acid biosynthetic process	8/1649	56/16967	0.829664	Glyma.04G005900/Glyma.06G005700/Glyma.08G261200/Glyma.10G238800/Glyma.11G170300/Glyma.17G044300/Glyma.18G061100/Glyma.20G155600	8	F12
BP	Golgi to vacuole transport	1/451	25/16967	0.885904	Glyma.11G001500	1	Bias parent	P1×P2			BP	tryptophan biosynthetic process	3/1649	15/16967	0.829664	Glyma.13G049500/Glyma.18G026400/Glyma.18G028900	3	F12
BP	aldehyde catabolic process	1/451	25/16967	0.885904	Glyma.12G015400	1	Bias parent	P1×P2			BP	arabinan metabolic process	3/1649	15/16967	0.829664	Glyma.15G051500/Glyma.19G215500/Glyma.20G133900	3	F12
BP	regulation of developmental growth	1/451	25/16967	0.885904	Glyma.05G019800	1	Bias parent	P1×P2			BP	arabinan catabolic process	3/1649	15/16967	0.829664	Glyma.15G051500/Glyma.19G215500/Glyma.20G133900	3	F12
BP	response to organic cyclic compound	2/451	62/16967	0.885904	Glyma.13G341100/Glyma.18G134200	2	Bias parent	P1×P2			BP	exonucleolytic catabolism of deadenylated mRNA	3/1649	15/16967	0.829664	Glyma.11G180500/Glyma.12G093100/Glyma.13G314100	3	F12
BP	chaperone cofactor-dependent protein refolding	2/451	62/16967	0.885904	Glyma.08G175900/Glyma.17G133600	2	Bias parent	P1×P2			BP	cell wall polysaccharide catabolic process	3/1649	15/16967	0.829664	Glyma.15G051500/Glyma.19G215500/Glyma.20G133900	3	F12
BP	regulation of reproductive process	2/451	63/16967	0.886259	Glyma.10G221500/Glyma.17G066600	2	Bias parent	P1×P2			BP	xylan catabolic process	3/1649	15/16967	0.829664	Glyma.15G051500/Glyma.19G215500/Glyma.20G133900	3	F12
BP	galactose metabolic process	1/451	26/16967	0.886259	Glyma.05G222000	1	Bias parent	P1×P2			BP	indolalkylamine biosynthetic process	3/1649	15/16967	0.829664	Glyma.13G049500/Glyma.18G026400/Glyma.18G028900	3	F12
BP	response to wounding	1/451	26/16967	0.886259	Glyma.20G150000	1	Bias parent	P1×P2			BP	response to metal ion	6/1649	39/16967	0.829664	Glyma.03G175800/Glyma.06G133000/Glyma.07G139700/Glyma.10G047100/Glyma.13G001500/Glyma.20G068300	6	F12
BP	response to salt stress	2/451	64/16967	0.888573	Glyma.06G157800/Glyma.15G106700	2	Bias parent	P1×P2			BP	aspartate family amino acid metabolic process	9/1649	65/16967	0.843202	Glyma.03G250800/Glyma.04G005900/Glyma.06G005700/Glyma.08G261200/Glyma.10G238800/Glyma.11G170300/Glyma.17G044300/Glyma.18G061100/Glyma.20G155600	9	F12
BP	flavonoid metabolic process	1/451	27/16967	0.888573	Glyma.11G011500	1	Bias parent	P1×P2			BP	polysaccharide catabolic process	26/1649	221/16967	0.844362	Glyma.01G006800/Glyma.02G042500/Glyma.04G236200/Glyma.05G044000/Glyma.05G068000/Glyma.05G216400/Glyma.05G236400/Glyma.05G236800/Glyma.06G128500/Glyma.06G301500/Glyma.08G356800/Glyma.09G234800/Glyma.10G017000/Glyma.10G125000/Glyma.11G244900/Glyma.12G197100/Glyma.14G045000/Glyma.15G051500/Glyma.15G184400/Glyma.16G073500/Glyma.17G126500/Glyma.17G150100/Glyma.19G212600/Glyma.19G215500/Glyma.20G077300…	26	F12
BP	flavonoid biosynthetic process	1/451	27/16967	0.888573	Glyma.11G011500	1	Bias parent	P1×P2			BP	deoxyribonucleotide metabolic process	4/1649	23/16967	0.847449	Glyma.03G195600/Glyma.05G186900/Glyma.08G345000/Glyma.16G083500	4	F12
BP	negative regulation of signal transduction	1/451	27/16967	0.888573	Glyma.05G155600	1	Bias parent	P1×P2			BP	fatty acid derivative metabolic process	4/1649	23/16967	0.847449	Glyma.07G161900/Glyma.12G047400/Glyma.12G183400/Glyma.13G317600	4	F12
BP	negative regulation of signaling	1/451	27/16967	0.888573	Glyma.05G155600	1	Bias parent	P1×P2			BP	ion transmembrane transport	25/1649	212/16967	0.848113	Glyma.01G157100/Glyma.01G178500/Glyma.02G226500/Glyma.03G175200/Glyma.03G243000/Glyma.04G092100/Glyma.06G189900/Glyma.07G149600/Glyma.08G082200/Glyma.08G272600/Glyma.09G010700/Glyma.09G056300/Glyma.10G132300/Glyma.13G163900/Glyma.13G272000/Glyma.13G340500/Glyma.14G134100/Glyma.14G193400/Glyma.15G153000/Glyma.15G162600/Glyma.16G015600/Glyma.17G006800/Glyma.17G061800/Glyma.18G063200/Glyma.19G221000	25	F12
BP	polyol catabolic process	1/451	27/16967	0.888573	Glyma.05G224500	1	Bias parent	P1×P2			BP	response to abiotic stimulus	48/1649	433/16967	0.870557	Glyma.01G220600/Glyma.02G208800/Glyma.02G244300/Glyma.03G081700/Glyma.03G191100/Glyma.04G027000/Glyma.04G062200/Glyma.04G101500/Glyma.06G103200/Glyma.06G157800/Glyma.06G194900/Glyma.06G227500/Glyma.07G013500/Glyma.07G139700/Glyma.08G039800/Glyma.08G046500/Glyma.08G074000/Glyma.08G078500/Glyma.08G334700/Glyma.09G088500/Glyma.09G099000/Glyma.09G131500/Glyma.09G143000/Glyma.09G254300/Glyma.10G072000…	48	F12
BP	glycosyl compound biosynthetic process	1/451	27/16967	0.888573	Glyma.17G138800	1	Bias parent	P1×P2			BP	amino sugar metabolic process	6/1649	40/16967	0.881774	Glyma.02G042500/Glyma.05G175000/Glyma.09G038500/Glyma.15G143600/Glyma.19G003100/Glyma.19G221800	6	F12
BP	fructose 6-phosphate metabolic process	1/451	28/16967	0.890341	Glyma.08G199800	1	Bias parent	P1×P2			BP	chloride transport	3/1649	16/16967	0.900006	Glyma.09G157900/Glyma.16G208400/Glyma.19G089800	3	F12
BP	brassinosteroid mediated signaling pathway	1/451	28/16967	0.890341	Glyma.13G341100	1	Bias parent	P1×P2			BP	plasmodesmata-mediated intercellular transport	3/1649	16/16967	0.900006	Glyma.03G227400/Glyma.10G139700/Glyma.19G224300	3	F12
BP	steroid hormone mediated signaling pathway	1/451	28/16967	0.890341	Glyma.13G341100	1	Bias parent	P1×P2			BP	response to acid chemical	4/1649	24/16967	0.900006	Glyma.01G220600/Glyma.09G254300/Glyma.11G182400/Glyma.18G238700	4	F12
BP	response to steroid hormone	1/451	28/16967	0.890341	Glyma.13G341100	1	Bias parent	P1×P2			BP	CTP biosynthetic process	4/1649	24/16967	0.900006	Glyma.05G045200/Glyma.08G333400/Glyma.15G266600/Glyma.17G127400	4	F12
BP	cellular response to brassinosteroid stimulus	1/451	28/16967	0.890341	Glyma.13G341100	1	Bias parent	P1×P2			BP	pyrimidine nucleoside triphosphate biosynthetic process	4/1649	24/16967	0.900006	Glyma.05G045200/Glyma.08G333400/Glyma.15G266600/Glyma.17G127400	4	F12
BP	cellular response to steroid hormone stimulus	1/451	28/16967	0.890341	Glyma.13G341100	1	Bias parent	P1×P2			BP	pyrimidine ribonucleoside triphosphate metabolic process	4/1649	24/16967	0.900006	Glyma.05G045200/Glyma.08G333400/Glyma.15G266600/Glyma.17G127400	4	F12
BP	regulation of developmental process	4/451	144/16967	0.896614	Glyma.03G081700/Glyma.05G019800/Glyma.17G066600/Glyma.19G224300	4	Bias parent	P1×P2			BP	pyrimidine ribonucleoside triphosphate biosynthetic process	4/1649	24/16967	0.900006	Glyma.05G045200/Glyma.08G333400/Glyma.15G266600/Glyma.17G127400	4	F12
BP	regulation of flower development	1/451	30/16967	0.900147	Glyma.17G066600	1	Bias parent	P1×P2			BP	plastid membrane organization	4/1649	24/16967	0.900006	Glyma.10G026400/Glyma.10G109400/Glyma.18G011900/Glyma.18G149300	4	F12
BP	amide transport	1/451	30/16967	0.900147	Glyma.05G136200	1	Bias parent	P1×P2			BP	CTP metabolic process	4/1649	24/16967	0.900006	Glyma.05G045200/Glyma.08G333400/Glyma.15G266600/Glyma.17G127400	4	F12
BP	regulation of shoot system development	1/451	30/16967	0.900147	Glyma.17G066600	1	Bias parent	P1×P2			BP	cellular response to abiotic stimulus	4/1649	24/16967	0.900006	Glyma.03G081700/Glyma.09G088500/Glyma.10G072000/Glyma.13G316500	4	F12
BP	vesicle fusion	2/451	70/16967	0.904082	Glyma.01G015600/Glyma.10G082400	2	Bias parent	P1×P2			BP	cellular response to radiation	4/1649	24/16967	0.900006	Glyma.03G081700/Glyma.09G088500/Glyma.10G072000/Glyma.13G316500	4	F12
BP	actin filament depolymerization	1/451	31/16967	0.904082	Glyma.05G243900	1	Bias parent	P1×P2			BP	cellular response to environmental stimulus	4/1649	24/16967	0.900006	Glyma.03G081700/Glyma.09G088500/Glyma.10G072000/Glyma.13G316500	4	F12
BP	regulation of membrane lipid distribution	1/451	32/16967	0.909949	Glyma.04G166100	1	Bias parent	P1×P2			BP	nucleoside metabolic process	9/1649	67/16967	0.900006	Glyma.01G026800/Glyma.02G038000/Glyma.04G005900/Glyma.05G222300/Glyma.06G005700/Glyma.08G333400/Glyma.11G031200/Glyma.17G138800/Glyma.20G000200	9	F12
BP	plant-type cell wall organization	2/451	74/16967	0.909949	Glyma.06G143300/Glyma.12G062700	2	Bias parent	P1×P2			BP	metal ion transport	19/1649	159/16967	0.909203	Glyma.01G178500/Glyma.02G226500/Glyma.03G175200/Glyma.03G243000/Glyma.04G005200/Glyma.06G143800/Glyma.07G149600/Glyma.08G082200/Glyma.08G091900/Glyma.11G169900/Glyma.11G232600/Glyma.13G163900/Glyma.13G272000/Glyma.14G193400/Glyma.16G015600/Glyma.17G006800/Glyma.18G063200/Glyma.19G221000/Glyma.20G210700	19	F12
BP	regulation of multicellular organismal process	2/451	75/16967	0.916988	Glyma.03G081700/Glyma.17G066600	2	Bias parent	P1×P2			BP	plant-type cell wall biogenesis	17/1649	141/16967	0.930969	Glyma.02G105400/Glyma.05G085700/Glyma.05G161900/Glyma.05G199900/Glyma.08G330700/Glyma.11G053200/Glyma.12G068900/Glyma.12G069400/Glyma.12G173800/Glyma.12G191700/Glyma.12G207600/Glyma.13G310300/Glyma.16G095800/Glyma.17G072200/Glyma.17G169200/Glyma.18G272100/Glyma.19G179100	17	F12
BP	protein-DNA complex assembly	3/451	116/16967	0.916988	Glyma.01G181200/Glyma.04G087200/Glyma.14G130400	3	Bias parent	P1×P2			BP	response to light stimulus	24/1649	207/16967	0.931546	Glyma.03G081700/Glyma.04G027000/Glyma.04G101500/Glyma.06G103200/Glyma.06G194900/Glyma.06G227500/Glyma.07G013500/Glyma.08G046500/Glyma.08G074000/Glyma.08G078500/Glyma.08G334700/Glyma.09G088500/Glyma.09G099000/Glyma.10G072000/Glyma.10G221500/Glyma.12G219300/Glyma.13G282000/Glyma.13G316500/Glyma.13G368300/Glyma.14G193200/Glyma.14G216500/Glyma.15G179400/Glyma.16G027200/Glyma.16G205200	24	F12
BP	guard cell differentiation	1/451	34/16967	0.916988	Glyma.07G008100	1	Bias parent	P1×P2			BP	response to jasmonic acid	5/1649	33/16967	0.935374	Glyma.09G020800/Glyma.11G038600/Glyma.13G112000/Glyma.18G040000/Glyma.20G150000	5	F12
BP	stomatal complex morphogenesis	1/451	34/16967	0.916988	Glyma.07G008100	1	Bias parent	P1×P2			BP	jasmonic acid mediated signaling pathway	5/1649	33/16967	0.935374	Glyma.09G020800/Glyma.11G038600/Glyma.13G112000/Glyma.18G040000/Glyma.20G150000	5	F12
BP	iron-sulfur cluster assembly	1/451	35/16967	0.925585	Glyma.15G163100	1	Bias parent	P1×P2			BP	response to fatty acid	5/1649	33/16967	0.935374	Glyma.09G020800/Glyma.11G038600/Glyma.13G112000/Glyma.18G040000/Glyma.20G150000	5	F12
BP	metallo-sulfur cluster assembly	1/451	35/16967	0.925585	Glyma.15G163100	1	Bias parent	P1×P2			BP	cellular response to jasmonic acid stimulus	5/1649	33/16967	0.935374	Glyma.09G020800/Glyma.11G038600/Glyma.13G112000/Glyma.18G040000/Glyma.20G150000	5	F12
BP	negative regulation of response to stimulus	1/451	37/16967	0.935465	Glyma.05G155600	1	Bias parent	P1×P2			BP	cellular response to fatty acid	5/1649	33/16967	0.935374	Glyma.09G020800/Glyma.11G038600/Glyma.13G112000/Glyma.18G040000/Glyma.20G150000	5	F12
BP	membrane fusion	2/451	81/16967	0.941468	Glyma.01G015600/Glyma.10G082400	2	Bias parent	P1×P2			BP	mitotic spindle organization	6/1649	42/16967	0.949891	Glyma.03G255800/Glyma.11G194900/Glyma.11G213500/Glyma.14G085200/Glyma.17G239500/Glyma.18G043200	6	F12
BP	secondary metabolic process	3/451	125/16967	0.946308	Glyma.03G070300/Glyma.05G155600/Glyma.10G058200	3	Bias parent	P1×P2			BP	microtubule cytoskeleton organization involved in mitosis	6/1649	42/16967	0.949891	Glyma.03G255800/Glyma.11G194900/Glyma.11G213500/Glyma.14G085200/Glyma.17G239500/Glyma.18G043200	6	F12
BP	secondary metabolite biosynthetic process	1/451	39/16967	0.946308	Glyma.10G058200	1	Bias parent	P1×P2			BP	regulation of jasmonic acid mediated signaling pathway	4/1649	25/16967	0.949891	Glyma.09G020800/Glyma.11G038600/Glyma.13G112000/Glyma.20G150000	4	F12
BP	post-embryonic plant morphogenesis	1/451	39/16967	0.946308	Glyma.07G008100	1	Bias parent	P1×P2			BP	regulation of phosphate metabolic process	18/1649	152/16967	0.949891	Glyma.01G018800/Glyma.01G169900/Glyma.02G206500/Glyma.03G066200/Glyma.04G042000/Glyma.07G155500/Glyma.07G243500/Glyma.07G243600/Glyma.09G040500/Glyma.09G040600/Glyma.11G052500/Glyma.11G073400/Glyma.12G195900/Glyma.13G306600/Glyma.15G146600/Glyma.17G030200/Glyma.17G030300/Glyma.18G043200	18	F12
BP	response to biotic stimulus	6/451	250/16967	0.946758	Glyma.03G093600/Glyma.11G087500/Glyma.13G285300/Glyma.15G062500/Glyma.16G089700/Glyma.16G089900	6	Bias parent	P1×P2			BP	regulation of phosphorus metabolic process	18/1649	152/16967	0.949891	Glyma.01G018800/Glyma.01G169900/Glyma.02G206500/Glyma.03G066200/Glyma.04G042000/Glyma.07G155500/Glyma.07G243500/Glyma.07G243600/Glyma.09G040500/Glyma.09G040600/Glyma.11G052500/Glyma.11G073400/Glyma.12G195900/Glyma.13G306600/Glyma.15G146600/Glyma.17G030200/Glyma.17G030300/Glyma.18G043200	18	F12
BP	reciprocal meiotic recombination	1/451	40/16967	0.946758	Glyma.17G211900	1	Bias parent	P1×P2			BP	cellular polysaccharide metabolic process	34/1649	305/16967	0.949891	Glyma.02G105400/Glyma.04G011900/Glyma.05G085700/Glyma.05G199900/Glyma.05G216400/Glyma.05G236400/Glyma.06G011700/Glyma.06G302300/Glyma.07G049900/Glyma.08G330700/Glyma.09G148900/Glyma.09G208300/Glyma.10G017000/Glyma.10G041400/Glyma.10G251700/Glyma.11G053200/Glyma.11G116600/Glyma.11G193600/Glyma.12G042400/Glyma.12G080100/Glyma.12G080300/Glyma.12G191700/Glyma.13G310300/Glyma.15G051500/Glyma.16G018500…	34	F12
BP	plant-type primary cell wall biogenesis	1/451	40/16967	0.946758	Glyma.13G310300	1	Bias parent	P1×P2			BP	disaccharide metabolic process	9/1649	69/16967	0.949891	Glyma.02G075000/Glyma.06G104800/Glyma.08G143500/Glyma.08G308600/Glyma.12G005200/Glyma.13G092500/Glyma.15G182600/Glyma.16G157100/Glyma.17G037400	9	F12
BP	organophosphate catabolic process	2/451	85/16967	0.95045	Glyma.01G162100/Glyma.07G031100	2	Bias parent	P1×P2			BP	amine metabolic process	17/1649	143/16967	0.949891	Glyma.03G151800/Glyma.03G167900/Glyma.03G181300/Glyma.10G090700/Glyma.10G248800/Glyma.12G011400/Glyma.12G174900/Glyma.13G049500/Glyma.14G061200/Glyma.14G209400/Glyma.17G017400/Glyma.17G092400/Glyma.18G026400/Glyma.18G028900/Glyma.18G045100/Glyma.20G145000/Glyma.U030300	17	F12
BP	programmed cell death	1/451	41/16967	0.95324	Glyma.04G182000	1	Bias parent	P1×P2			BP	aromatic amino acid family catabolic process	3/1649	17/16967	0.949891	Glyma.10G058200/Glyma.12G158600/Glyma.14G061200	3	F12
BP	non-membrane-bounded organelle assembly	4/451	174/16967	0.958058	Glyma.02G255600/Glyma.08G171800/Glyma.15G255200/Glyma.17G236400	4	Bias parent	P1×P2			BP	intercellular transport	3/1649	17/16967	0.949891	Glyma.03G227400/Glyma.10G139700/Glyma.19G224300	3	F12
BP	mitochondrial transmembrane transport	2/451	89/16967	0.958058	Glyma.01G178500/Glyma.13G163900	2	Bias parent	P1×P2			BP	purine nucleotide salvage	3/1649	17/16967	0.949891	Glyma.03G055900/Glyma.11G031200/Glyma.17G138800	3	F12
BP	microtubule cytoskeleton organization	4/451	177/16967	0.962959	Glyma.09G026100/Glyma.10G235100/Glyma.16G040100/Glyma.17G236400	4	Bias parent	P1×P2			BP	purine-containing compound salvage	3/1649	17/16967	0.949891	Glyma.03G055900/Glyma.11G031200/Glyma.17G138800	3	F12
BP	regulation of defense response	1/451	45/16967	0.964863	Glyma.20G150000	1	Bias parent	P1×P2			BP	sphingoid metabolic process	3/1649	17/16967	0.949891	Glyma.06G195300/Glyma.14G009700/Glyma.18G068800	3	F12
BP	ribosomal large subunit assembly	1/451	46/16967	0.966881	Glyma.02G255600	1	Bias parent	P1×P2			BP	purine ribonucleotide salvage	3/1649	17/16967	0.949891	Glyma.03G055900/Glyma.11G031200/Glyma.17G138800	3	F12
BP	vesicle organization	3/451	138/16967	0.967337	Glyma.01G015600/Glyma.04G098000/Glyma.10G082400	3	Bias parent	P1×P2			BP	pyrimidine nucleobase metabolic process	5/1649	34/16967	0.961966	Glyma.02G278600/Glyma.05G188500/Glyma.07G105400/Glyma.12G114500/Glyma.15G266600	5	F12
BP	actin filament-based process	3/451	138/16967	0.967337	Glyma.05G243900/Glyma.13G281900/Glyma.15G266300	3	Bias parent	P1×P2			BP	ceramide metabolic process	5/1649	34/16967	0.961966	Glyma.05G226800/Glyma.08G033600/Glyma.10G192400/Glyma.14G009700/Glyma.18G068800	5	F12
BP	internal peptidyl-lysine acetylation	1/451	47/16967	0.967337	Glyma.03G165600	1	Bias parent	P1×P2			BP	branched-chain amino acid metabolic process	5/1649	34/16967	0.961966	Glyma.03G070200/Glyma.06G169700/Glyma.07G186100/Glyma.12G122900/Glyma.15G131200	5	F12
BP	developmental process involved in reproduction	4/451	186/16967	0.974766	Glyma.06G133000/Glyma.09G157600/Glyma.10G221500/Glyma.17G066600	4	Bias parent	P1×P2			BP	regulation of developmental process	17/1649	144/16967	0.961966	Glyma.02G143400/Glyma.03G081700/Glyma.03G227400/Glyma.04G161000/Glyma.05G019800/Glyma.05G099300/Glyma.06G204400/Glyma.08G255200/Glyma.08G345100/Glyma.10G031000/Glyma.10G139700/Glyma.13G055700/Glyma.17G066600/Glyma.17G166600/Glyma.18G040000/Glyma.18G152800/Glyma.19G224300	17	F12
BP	protein insertion into membrane	1/451	49/16967	0.974766	Glyma.18G011900	1	Bias parent	P1×P2			BP	cellular response to topologically incorrect protein	10/1649	79/16967	0.961966	Glyma.04G121000/Glyma.06G034500/Glyma.06G293400/Glyma.06G317800/Glyma.07G196000/Glyma.11G194900/Glyma.12G112000/Glyma.13G239500/Glyma.15G036700/Glyma.15G073700	10	F12
BP	mitochondrial transport	3/451	143/16967	0.977537	Glyma.01G178500/Glyma.04G092100/Glyma.13G163900	3	Bias parent	P1×P2			BP	purine nucleoside monophosphate biosynthetic process	6/1649	43/16967	0.961966	Glyma.01G208000/Glyma.03G055900/Glyma.05G060500/Glyma.11G031200/Glyma.15G263100/Glyma.17G138800	6	F12
BP	plant epidermis morphogenesis	1/451	51/16967	0.98084	Glyma.07G008100	1	Bias parent	P1×P2			BP	purine ribonucleoside monophosphate biosynthetic process	6/1649	43/16967	0.961966	Glyma.01G208000/Glyma.03G055900/Glyma.05G060500/Glyma.11G031200/Glyma.15G263100/Glyma.17G138800	6	F12
BP	plant-type cell wall organization or biogenesis	4/451	191/16967	0.98084	Glyma.06G143300/Glyma.12G062700/Glyma.12G207600/Glyma.13G310300	4	Bias parent	P1×P2			BP	response to temperature stimulus	15/1649	126/16967	0.961966	Glyma.02G244300/Glyma.03G191100/Glyma.04G062200/Glyma.06G157800/Glyma.07G139700/Glyma.08G039800/Glyma.09G131500/Glyma.09G143000/Glyma.13G311600/Glyma.15G106700/Glyma.17G053700/Glyma.17G062500/Glyma.18G010500/Glyma.19G011400/Glyma.19G243000	15	F12
BP	movement of cell or subcellular component	3/451	147/16967	0.98084	Glyma.02G170500/Glyma.13G281900/Glyma.15G266300	3	Bias parent	P1×P2			BP	generation of precursor metabolites and energy	43/1649	396/16967	0.961966	Glyma.01G007200/Glyma.01G230900/Glyma.02G042100/Glyma.02G057400/Glyma.02G064700/Glyma.02G120200/Glyma.02G241200/Glyma.02G288500/Glyma.04G011900/Glyma.04G092400/Glyma.04G142800/Glyma.06G011700/Glyma.06G194900/Glyma.06G224200/Glyma.07G018200/Glyma.07G049600/Glyma.07G166400/Glyma.08G074000/Glyma.08G203200/Glyma.09G071400/Glyma.09G153900/Glyma.10G201100/Glyma.11G116600/Glyma.11G247600/Glyma.12G042400…	43	F12
BP	post-Golgi vesicle-mediated transport	1/451	52/16967	0.98084	Glyma.11G001500	1	Bias parent	P1×P2			BP	multi-organism process	17/1649	145/16967	0.961966	Glyma.01G077000/Glyma.02G136700/Glyma.03G002900/Glyma.03G003000/Glyma.04G042400/Glyma.06G255900/Glyma.06G258200/Glyma.06G258900/Glyma.07G080700/Glyma.08G060800/Glyma.08G355000/Glyma.09G157600/Glyma.12G144400/Glyma.12G198100/Glyma.13G248800/Glyma.13G303800/Glyma.18G164900	17	F12
BP	clathrin-dependent endocytosis	1/451	53/16967	0.98084	Glyma.04G098000	1	Bias parent	P1×P2			BP	glycogen metabolic process	4/1649	26/16967	0.961966	Glyma.04G011900/Glyma.06G011700/Glyma.11G116600/Glyma.12G042400	4	F12
BP	cellular metabolic compound salvage	1/451	54/16967	0.98084	Glyma.17G138800	1	Bias parent	P1×P2			BP	aminoglycan metabolic process	4/1649	26/16967	0.961966	Glyma.02G042500/Glyma.09G038500/Glyma.15G143600/Glyma.19G221800	4	F12
BP	cellular response to organic cyclic compound	1/451	54/16967	0.98084	Glyma.13G341100	1	Bias parent	P1×P2			BP	energy reserve metabolic process	4/1649	26/16967	0.961966	Glyma.04G011900/Glyma.06G011700/Glyma.11G116600/Glyma.12G042400	4	F12
BP	negative regulation of transcription, DNA-templated	2/451	104/16967	0.98084	Glyma.04G191500/Glyma.05G044200	2	Bias parent	P1×P2			BP	salicylic acid mediated signaling pathway	4/1649	26/16967	0.961966	Glyma.05G196800/Glyma.08G004400/Glyma.09G020800/Glyma.18G040000	4	F12
BP	protein-DNA complex subunit organization	3/451	151/16967	0.981284	Glyma.01G181200/Glyma.04G087200/Glyma.14G130400	3	Bias parent	P1×P2			BP	cellular response to salicylic acid stimulus	4/1649	26/16967	0.961966	Glyma.05G196800/Glyma.08G004400/Glyma.09G020800/Glyma.18G040000	4	F12
BP	secretion	2/451	106/16967	0.984083	Glyma.10G082400/Glyma.11G144600	2	Bias parent	P1×P2			BP	regulation of protein modification process	19/1649	164/16967	0.961966	Glyma.01G018800/Glyma.01G169900/Glyma.02G206500/Glyma.03G066200/Glyma.03G165600/Glyma.04G042000/Glyma.07G155500/Glyma.07G243500/Glyma.07G243600/Glyma.09G040500/Glyma.09G040600/Glyma.11G052500/Glyma.11G073400/Glyma.12G195900/Glyma.13G306600/Glyma.15G146600/Glyma.17G030200/Glyma.17G030300/Glyma.18G043200	19	F12
BP	growth	2/451	109/16967	0.986275	Glyma.05G019800/Glyma.09G157600	2	Bias parent	P1×P2			BP	response to topologically incorrect protein	10/1649	80/16967	0.961966	Glyma.04G121000/Glyma.06G034500/Glyma.06G293400/Glyma.06G317800/Glyma.07G196000/Glyma.11G194900/Glyma.12G112000/Glyma.13G239500/Glyma.15G036700/Glyma.15G073700	10	F12
BP	vacuole organization	1/451	59/16967	0.986275	Glyma.09G153900	1	Bias parent	P1×P2			BP	carbohydrate derivative catabolic process	10/1649	80/16967	0.961966	Glyma.02G042500/Glyma.05G222300/Glyma.08G345000/Glyma.09G038500/Glyma.10G192400/Glyma.11G129900/Glyma.15G143600/Glyma.16G083500/Glyma.19G221800/Glyma.20G000200	10	F12
BP	regulation of actin filament-based process	1/451	65/16967	0.991648	Glyma.05G243900	1	Bias parent	P1×P2			BP	photomorphogenesis	5/1649	35/16967	0.961966	Glyma.03G081700/Glyma.04G027000/Glyma.09G099000/Glyma.14G216500/Glyma.16G027200	5	F12
BP	plant-type secondary cell wall biogenesis	1/451	67/16967	0.991648	Glyma.12G207600	1	Bias parent	P1×P2			BP	hormone transport	5/1649	35/16967	0.961966	Glyma.07G217900/Glyma.08G054700/Glyma.13G264500/Glyma.14G102500/Glyma.18G106300	5	F12
BP	response to oxidative stress	5/451	265/16967	0.991648	Glyma.04G182000/Glyma.06G157800/Glyma.13G155200/Glyma.15G106700/Glyma.19G011700	5	Bias parent	P1×P2			BP	auxin transport	5/1649	35/16967	0.961966	Glyma.07G217900/Glyma.08G054700/Glyma.13G264500/Glyma.14G102500/Glyma.18G106300	5	F12
BP	dephosphorylation	4/451	223/16967	0.997755	Glyma.01G018800/Glyma.03G066200/Glyma.13G211800/Glyma.15G100900	4	Bias parent	P1×P2			BP	isoprenoid metabolic process	17/1649	146/16967	0.961966	Glyma.01G154900/Glyma.02G283400/Glyma.03G128900/Glyma.03G239000/Glyma.07G252600/Glyma.09G198800/Glyma.11G055700/Glyma.11G063900/Glyma.11G088000/Glyma.13G147500/Glyma.13G213500/Glyma.13G315200/Glyma.14G031200/Glyma.15G002200/Glyma.15G172200/Glyma.17G174500/Glyma.20G058000	17	F12
BP	regulation of growth	1/451	73/16967	0.998313	Glyma.05G019800	1	Bias parent	P1×P2			BP	polyamine metabolic process	6/1649	44/16967	0.961966	Glyma.10G090700/Glyma.10G248800/Glyma.14G209400/Glyma.17G092400/Glyma.18G045100/Glyma.20G145000	6	F12
BP	methylation	6/451	325/16967	0.998313	Glyma.04G032000/Glyma.04G211300/Glyma.06G032100/Glyma.07G077400/Glyma.08G261200/Glyma.09G213100	6	Bias parent	P1×P2			BP	purine nucleoside monophosphate metabolic process	6/1649	44/16967	0.961966	Glyma.01G208000/Glyma.03G055900/Glyma.05G060500/Glyma.11G031200/Glyma.15G263100/Glyma.17G138800	6	F12
BP	liposaccharide metabolic process	1/451	76/16967	0.998313	Glyma.19G133100	1	Bias parent	P1×P2			BP	purine ribonucleoside monophosphate metabolic process	6/1649	44/16967	0.961966	Glyma.01G208000/Glyma.03G055900/Glyma.05G060500/Glyma.11G031200/Glyma.15G263100/Glyma.17G138800	6	F12
BP	supramolecular fiber organization	3/451	188/16967	0.998313	Glyma.05G243900/Glyma.13G281900/Glyma.15G266300	3	Bias parent	P1×P2			BP	isocitrate metabolic process	2/1649	10/16967	0.961966	Glyma.02G042100/Glyma.02G241200	2	F12
BP	ribosomal large subunit biogenesis	2/451	136/16967	0.998313	Glyma.02G255600/Glyma.06G286100	2	Bias parent	P1×P2			BP	S-adenosylmethionine biosynthetic process	2/1649	10/16967	0.961966	Glyma.17G039000/Glyma.19G220200	2	F12
BP	immune system process	3/451	200/16967	0.998313	Glyma.13G285300/Glyma.16G089700/Glyma.16G089900	3	Bias parent	P1×P2			BP	L-serine catabolic process	2/1649	10/16967	0.961966	Glyma.06G107800/Glyma.14G184500	2	F12
BP	immune response	3/451	200/16967	0.998313	Glyma.13G285300/Glyma.16G089700/Glyma.16G089900	3	Bias parent	P1×P2			BP	negative regulation of phosphorus metabolic process	2/1649	10/16967	0.961966	Glyma.01G169900/Glyma.11G073400	2	F12
BP	defense response to other organism	3/451	200/16967	0.998313	Glyma.13G285300/Glyma.16G089700/Glyma.16G089900	3	Bias parent	P1×P2			BP	DNA replication-independent nucleosome organization	2/1649	10/16967	0.961966	Glyma.01G181200/Glyma.04G087200	2	F12
BP	response to external biotic stimulus	3/451	201/16967	0.998313	Glyma.13G285300/Glyma.16G089700/Glyma.16G089900	3	Bias parent	P1×P2			BP	negative regulation of phosphate metabolic process	2/1649	10/16967	0.961966	Glyma.01G169900/Glyma.11G073400	2	F12
BP	response to other organism	3/451	201/16967	0.998313	Glyma.13G285300/Glyma.16G089700/Glyma.16G089900	3	Bias parent	P1×P2			BP	terpene biosynthetic process	2/1649	10/16967	0.961966	Glyma.03G128900/Glyma.15G172200	2	F12
BP	glycosyl compound metabolic process	1/451	89/16967	0.998313	Glyma.17G138800	1	Bias parent	P1×P2			BP	positive regulation of post-embryonic development	2/1649	10/16967	0.961966	Glyma.08G345100/Glyma.18G152800	2	F12
BP	biological process involved in interspecies interaction between organisms	3/451	210/16967	0.998313	Glyma.13G285300/Glyma.16G089700/Glyma.16G089900	3	Bias parent	P1×P2			BP	positive regulation of developmental process	2/1649	10/16967	0.961966	Glyma.08G345100/Glyma.18G152800	2	F12
BP	microtubule-based process	5/451	312/16967	0.998313	Glyma.02G170500/Glyma.09G026100/Glyma.10G235100/Glyma.16G040100/Glyma.17G236400	5	Bias parent	P1×P2			BP	positive regulation of multicellular organismal process	2/1649	10/16967	0.961966	Glyma.08G345100/Glyma.18G152800	2	F12
BP	autophagy	1/451	95/16967	0.998313	Glyma.17G013000	1	Bias parent	P1×P2			BP	1-deoxy-D-xylulose 5-phosphate metabolic process	2/1649	10/16967	0.961966	Glyma.07G252600/Glyma.13G213500	2	F12
BP	nucleotide phosphorylation	1/451	95/16967	0.998313	Glyma.09G153900	1	Bias parent	P1×P2			BP	1-deoxy-D-xylulose 5-phosphate biosynthetic process	2/1649	10/16967	0.961966	Glyma.07G252600/Glyma.13G213500	2	F12
BP	process utilizing autophagic mechanism	1/451	95/16967	0.998313	Glyma.17G013000	1	Bias parent	P1×P2			BP	L-methionine biosynthetic process	2/1649	10/16967	0.961966	Glyma.04G005900/Glyma.06G005700	2	F12
BP	microtubule-based movement	1/451	116/16967	0.999763	Glyma.02G170500	1	Bias parent	P1×P2			BP	secondary alcohol metabolic process	2/1649	10/16967	0.961966	Glyma.02G042100/Glyma.02G241200	2	F12
BP	ATP metabolic process	2/451	183/16967	0.999763	Glyma.01G230900/Glyma.09G153900	2	Bias parent	P1×P2			BP	cellular carbohydrate biosynthetic process	26/1649	233/16967	0.974017	Glyma.02G105400/Glyma.04G011900/Glyma.05G085700/Glyma.05G199900/Glyma.06G011700/Glyma.06G104800/Glyma.07G049900/Glyma.08G308600/Glyma.08G330700/Glyma.09G011100/Glyma.09G148900/Glyma.10G041400/Glyma.11G053200/Glyma.11G116600/Glyma.12G005200/Glyma.12G042400/Glyma.12G080300/Glyma.12G191700/Glyma.13G092500/Glyma.13G310300/Glyma.16G018500/Glyma.16G095800/Glyma.16G200600/Glyma.17G072200/Glyma.17G169200…	26	F12
BP	positive regulation of macromolecule biosynthetic process	6/451	466/16967	0.999763	Glyma.03G081700/Glyma.03G165600/Glyma.06G143700/Glyma.07G080900/Glyma.08G168800/Glyma.18G117100	6	Bias parent	P1×P2			BP	growth	13/1649	109/16967	0.981437	Glyma.02G143400/Glyma.04G161000/Glyma.05G019800/Glyma.05G196700/Glyma.06G204400/Glyma.08G298700/Glyma.09G024700/Glyma.09G157600/Glyma.10G031000/Glyma.13G055700/Glyma.14G219500/Glyma.17G258400/Glyma.19G021400	13	F12
BP	positive regulation of biosynthetic process	6/451	468/16967	0.999763	Glyma.03G081700/Glyma.03G165600/Glyma.06G143700/Glyma.07G080900/Glyma.08G168800/Glyma.18G117100	6	Bias parent	P1×P2			BP	regulation of hormone levels	17/1649	147/16967	0.98272	Glyma.03G151800/Glyma.03G181300/Glyma.07G217900/Glyma.08G054700/Glyma.08G292000/Glyma.11G155400/Glyma.12G011400/Glyma.12G174900/Glyma.13G048200/Glyma.13G264500/Glyma.14G102500/Glyma.15G022300/Glyma.17G017400/Glyma.18G106300/Glyma.18G132000/Glyma.19G033900/Glyma.U030300	17	F12
BP	positive regulation of cellular biosynthetic process	6/451	468/16967	0.999763	Glyma.03G081700/Glyma.03G165600/Glyma.06G143700/Glyma.07G080900/Glyma.08G168800/Glyma.18G117100	6	Bias parent	P1×P2			BP	carbohydrate catabolic process	38/1649	351/16967	0.98272	Glyma.01G006800/Glyma.01G007200/Glyma.02G042500/Glyma.04G092400/Glyma.04G236200/Glyma.05G044000/Glyma.05G068000/Glyma.05G216400/Glyma.05G224500/Glyma.05G236400/Glyma.05G236800/Glyma.06G128500/Glyma.06G301500/Glyma.07G049600/Glyma.08G143500/Glyma.08G356800/Glyma.09G153900/Glyma.09G234800/Glyma.10G017000/Glyma.10G125000/Glyma.10G201100/Glyma.11G244900/Glyma.11G247600/Glyma.12G197100/Glyma.13G045400…	38	F12
BP	localization within membrane	1/451	214/16967	0.999763	Glyma.18G011900	1	Bias parent	P1×P2			BP	cell wall organization	38/1649	351/16967	0.98272	Glyma.01G006800/Glyma.01G050100/Glyma.02G006600/Glyma.02G109100/Glyma.03G019700/Glyma.04G236200/Glyma.05G236800/Glyma.06G128500/Glyma.06G143300/Glyma.06G302300/Glyma.09G208300/Glyma.09G234800/Glyma.09G236200/Glyma.10G142100/Glyma.10G251700/Glyma.11G139100/Glyma.11G160000/Glyma.11G193600/Glyma.11G219400/Glyma.12G062700/Glyma.12G080100/Glyma.13G058100/Glyma.13G117000/Glyma.13G336600/Glyma.14G068000…	38	F12
BP	ribonucleoprotein complex subunit organization	1/451	214/16967	0.999763	Glyma.02G255600	1	Bias parent	P1×P2			BP	cell redox homeostasis	4/1649	27/16967	0.98272	Glyma.02G198400/Glyma.11G245400/Glyma.15G143100/Glyma.19G190800	4	F12
CC	integral component of plasma membrane	9/574	110/21541	0.471258	Glyma.03G139100/Glyma.04G233000/Glyma.07G218900/Glyma.07G267800/Glyma.08G082200/Glyma.10G132300/Glyma.13G087200/Glyma.16G157100/Glyma.19G221000	9	Bias parent	P1×P2			BP	polyol catabolic process	4/1649	27/16967	0.98272	Glyma.05G224500/Glyma.07G191500/Glyma.09G011100/Glyma.13G146200	4	F12
CC	plant-type vacuole membrane	6/574	64/21541	0.612005	Glyma.02G097700/Glyma.04G124800/Glyma.05G136200/Glyma.05G233300/Glyma.08G082200/Glyma.19G221000	6	Bias parent	P1×P2			BP	protein dephosphorylation	16/1649	138/16967	0.98272	Glyma.01G018800/Glyma.02G228200/Glyma.03G066200/Glyma.07G155500/Glyma.07G243500/Glyma.07G243600/Glyma.09G040500/Glyma.09G040600/Glyma.13G165300/Glyma.13G211800/Glyma.15G100900/Glyma.15G146600/Glyma.17G030200/Glyma.17G030300/Glyma.17G038000/Glyma.17G074700	16	F12
CC	SCF ubiquitin ligase complex	6/574	84/21541	0.718881	Glyma.02G254300/Glyma.04G120000/Glyma.06G095400/Glyma.06G277000/Glyma.08G046500/Glyma.13G368900	6	Bias parent	P1×P2			BP	response to heat	11/1649	91/16967	0.98272	Glyma.02G244300/Glyma.03G191100/Glyma.04G062200/Glyma.06G157800/Glyma.07G139700/Glyma.09G131500/Glyma.13G311600/Glyma.15G106700/Glyma.17G053700/Glyma.18G010500/Glyma.19G011400	11	F12
CC	ubiquitin ligase complex	11/574	222/21541	0.718881	Glyma.01G161700/Glyma.02G254300/Glyma.03G165600/Glyma.04G120000/Glyma.06G095400/Glyma.06G277000/Glyma.08G046500/Glyma.13G149100/Glyma.13G329300/Glyma.13G357800/Glyma.13G368900	11	Bias parent	P1×P2			BP	cellular metabolic compound salvage	7/1649	54/16967	0.98272	Glyma.03G055900/Glyma.04G005900/Glyma.06G005700/Glyma.08G333400/Glyma.11G031200/Glyma.13G046200/Glyma.17G138800	7	F12
CC	cullin-RING ubiquitin ligase complex	9/574	168/21541	0.718881	Glyma.02G254300/Glyma.04G120000/Glyma.06G095400/Glyma.06G277000/Glyma.08G046500/Glyma.13G149100/Glyma.13G329300/Glyma.13G357800/Glyma.13G368900	9	Bias parent	P1×P2			BP	sphingolipid biosynthetic process	5/1649	36/16967	0.98272	Glyma.05G226800/Glyma.08G033600/Glyma.11G063600/Glyma.14G009700/Glyma.18G068800	5	F12
CC	ion channel complex	2/574	13/21541	0.718881	Glyma.01G178500/Glyma.13G163900	2	Bias parent	P1×P2			BP	regulation of defense response	6/1649	45/16967	0.98272	Glyma.02G009400/Glyma.06G141400/Glyma.10G010100/Glyma.11G038600/Glyma.13G112000/Glyma.20G150000	6	F12
CC	cation channel complex	2/574	13/21541	0.718881	Glyma.01G178500/Glyma.13G163900	2	Bias parent	P1×P2			BP	ERAD pathway	10/1649	82/16967	0.98272	Glyma.04G121000/Glyma.06G034500/Glyma.06G293400/Glyma.06G317800/Glyma.07G196000/Glyma.11G194900/Glyma.12G112000/Glyma.13G239500/Glyma.15G036700/Glyma.15G073700	10	F12
CC	calcium channel complex	2/574	13/21541	0.718881	Glyma.01G178500/Glyma.13G163900	2	Bias parent	P1×P2			BP	cation transport	27/1649	245/16967	0.98272	Glyma.01G178500/Glyma.02G226500/Glyma.03G175200/Glyma.03G243000/Glyma.04G005200/Glyma.06G143800/Glyma.06G189900/Glyma.07G149600/Glyma.08G082200/Glyma.08G091900/Glyma.08G272600/Glyma.09G056300/Glyma.10G132300/Glyma.11G169900/Glyma.11G232600/Glyma.13G163900/Glyma.13G272000/Glyma.14G134100/Glyma.14G193400/Glyma.15G153000/Glyma.15G162600/Glyma.16G015600/Glyma.17G006800/Glyma.17G061800/Glyma.18G063200…	27	F12
CC	uniplex complex	2/574	13/21541	0.718881	Glyma.01G178500/Glyma.13G163900	2	Bias parent	P1×P2			BP	cell wall polysaccharide metabolic process	17/1649	149/16967	0.98272	Glyma.02G105400/Glyma.05G085700/Glyma.05G199900/Glyma.06G302300/Glyma.09G208300/Glyma.10G251700/Glyma.11G053200/Glyma.11G193600/Glyma.12G080100/Glyma.12G080300/Glyma.15G051500/Glyma.16G095800/Glyma.17G169200/Glyma.19G179100/Glyma.19G215500/Glyma.20G012300/Glyma.20G133900	17	F12
CC	amyloplast	2/574	14/21541	0.718881	Glyma.07G049900/Glyma.16G018500	2	Bias parent	P1×P2			BP	trehalose biosynthetic process	3/1649	19/16967	0.98272	Glyma.06G104800/Glyma.12G005200/Glyma.13G092500	3	F12
CC	P-body	4/574	55/21541	0.718881	Glyma.08G171800/Glyma.11G180500/Glyma.12G093100/Glyma.15G255200	4	Bias parent	P1×P2			BP	base conversion or substitution editing	3/1649	19/16967	0.98272	Glyma.13G100600/Glyma.16G217600/Glyma.20G187000	3	F12
CC	Cul4-RING E3 ubiquitin ligase complex	3/574	34/21541	0.718881	Glyma.13G149100/Glyma.13G329300/Glyma.13G357800	3	Bias parent	P1×P2			BP	endoplasmic reticulum localization	3/1649	19/16967	0.98272	Glyma.06G298500/Glyma.11G037600/Glyma.12G200900	3	F12
CC	integral component of peroxisomal membrane	2/574	16/21541	0.718881	Glyma.01G045800/Glyma.09G224200	2	Bias parent	P1×P2			BP	endoplasmic reticulum-plasma membrane tethering	3/1649	19/16967	0.98272	Glyma.06G298500/Glyma.11G037600/Glyma.12G200900	3	F12
CC	intrinsic component of peroxisomal membrane	2/574	16/21541	0.718881	Glyma.01G045800/Glyma.09G224200	2	Bias parent	P1×P2			BP	response to radiation	24/1649	217/16967	0.98272	Glyma.03G081700/Glyma.04G027000/Glyma.04G101500/Glyma.06G103200/Glyma.06G194900/Glyma.06G227500/Glyma.07G013500/Glyma.08G046500/Glyma.08G074000/Glyma.08G078500/Glyma.08G334700/Glyma.09G088500/Glyma.09G099000/Glyma.10G072000/Glyma.10G221500/Glyma.12G219300/Glyma.13G282000/Glyma.13G316500/Glyma.13G368300/Glyma.14G193200/Glyma.14G216500/Glyma.15G179400/Glyma.16G027200/Glyma.16G205200	24	F12
CC	Cul4A-RING E3 ubiquitin ligase complex	2/574	16/21541	0.718881	Glyma.13G149100/Glyma.13G357800	2	Bias parent	P1×P2			BP	pyrimidine nucleotide metabolic process	7/1649	55/16967	0.98272	Glyma.05G045200/Glyma.08G333400/Glyma.08G345000/Glyma.12G114500/Glyma.15G266600/Glyma.16G083500/Glyma.17G127400	7	F12
CC	CCR4-NOT core complex	2/574	21/21541	0.92347	Glyma.11G180500/Glyma.12G093100	2	Bias parent	P1×P2			BP	regulation of cell morphogenesis	6/1649	46/16967	0.98272	Glyma.02G143400/Glyma.04G161000/Glyma.05G019800/Glyma.06G204400/Glyma.10G031000/Glyma.13G055700	6	F12
CC	integral component of mitochondrial inner membrane	3/574	48/21541	0.986295	Glyma.01G178500/Glyma.15G153000/Glyma.16G015600	3	Bias parent	P1×P2			BP	alcohol catabolic process	4/1649	28/16967	0.98272	Glyma.05G224500/Glyma.07G191500/Glyma.09G011100/Glyma.13G146200	4	F12
CC	intrinsic component of mitochondrial inner membrane	3/574	49/21541	0.986295	Glyma.01G178500/Glyma.15G153000/Glyma.16G015600	3	Bias parent	P1×P2			BP	sulfur compound biosynthetic process	17/1649	150/16967	0.98272	Glyma.03G078300/Glyma.04G005900/Glyma.06G005700/Glyma.06G316900/Glyma.07G049600/Glyma.07G252600/Glyma.08G261200/Glyma.12G022300/Glyma.12G135000/Glyma.13G094700/Glyma.13G213500/Glyma.17G039000/Glyma.18G065700/Glyma.19G133100/Glyma.19G210300/Glyma.19G220200/Glyma.19G260000	17	F12
CC	cell-cell junction	9/574	228/21541	0.986295	Glyma.05G151400/Glyma.10G079900/Glyma.10G212400/Glyma.12G214100/Glyma.16G037500/Glyma.18G272500/Glyma.18G273100/Glyma.19G115800/Glyma.19G224300	9	Bias parent	P1×P2			BP	peptidyl-cysteine modification	5/1649	37/16967	0.98272	Glyma.01G053300/Glyma.01G227400/Glyma.07G227700/Glyma.08G009800/Glyma.11G094700	5	F12
CC	plasmodesma	9/574	228/21541	0.986295	Glyma.05G151400/Glyma.10G079900/Glyma.10G212400/Glyma.12G214100/Glyma.16G037500/Glyma.18G272500/Glyma.18G273100/Glyma.19G115800/Glyma.19G224300	9	Bias parent	P1×P2			BP	cellular monovalent inorganic cation homeostasis	5/1649	37/16967	0.98272	Glyma.03G243000/Glyma.06G189900/Glyma.14G134100/Glyma.15G162600/Glyma.17G061800	5	F12
CC	symplast	9/574	228/21541	0.986295	Glyma.05G151400/Glyma.10G079900/Glyma.10G212400/Glyma.12G214100/Glyma.16G037500/Glyma.18G272500/Glyma.18G273100/Glyma.19G115800/Glyma.19G224300	9	Bias parent	P1×P2			BP	regulation of cellular pH	5/1649	37/16967	0.98272	Glyma.03G243000/Glyma.06G189900/Glyma.14G134100/Glyma.15G162600/Glyma.17G061800	5	F12
CC	anchoring junction	9/574	228/21541	0.986295	Glyma.05G151400/Glyma.10G079900/Glyma.10G212400/Glyma.12G214100/Glyma.16G037500/Glyma.18G272500/Glyma.18G273100/Glyma.19G115800/Glyma.19G224300	9	Bias parent	P1×P2			BP	regulation of intracellular pH	5/1649	37/16967	0.98272	Glyma.03G243000/Glyma.06G189900/Glyma.14G134100/Glyma.15G162600/Glyma.17G061800	5	F12
CC	cell junction	9/574	229/21541	0.986295	Glyma.05G151400/Glyma.10G079900/Glyma.10G212400/Glyma.12G214100/Glyma.16G037500/Glyma.18G272500/Glyma.18G273100/Glyma.19G115800/Glyma.19G224300	9	Bias parent	P1×P2			BP	protein localization to chloroplast	5/1649	37/16967	0.98272	Glyma.02G233700/Glyma.02G296700/Glyma.05G166300/Glyma.08G124300/Glyma.18G011900	5	F12
CC	phosphopyruvate hydratase complex	1/574	10/21541	0.999979	Glyma.09G153900	1	Bias parent	P1×P2			BP	positive regulation of protein phosphorylation	2/1649	11/16967	0.98272	Glyma.02G206500/Glyma.18G043200	2	F12
CC	Smc5-Smc6 complex	1/574	10/21541	0.999979	Glyma.10G296500	1	Bias parent	P1×P2			BP	adenine salvage	2/1649	11/16967	0.98272	Glyma.11G031200/Glyma.17G138800	2	F12
CC	SUMO ligase complex	1/574	10/21541	0.999979	Glyma.10G296500	1	Bias parent	P1×P2			BP	DNA catabolic process	2/1649	11/16967	0.98272	Glyma.07G050300/Glyma.20G116800	2	F12
CC	histone acetyltransferase complex	3/574	65/21541	0.999979	Glyma.02G068400/Glyma.02G068600/Glyma.16G149700	3	Bias parent	P1×P2			BP	isoleucine metabolic process	2/1649	11/16967	0.98272	Glyma.06G169700/Glyma.12G122900	2	F12
CC	box C/D RNP complex	1/574	12/21541	0.999979	Glyma.07G102600	1	Bias parent	P1×P2			BP	valine catabolic process	2/1649	11/16967	0.98272	Glyma.15G131200/Glyma.16G209300	2	F12
CC	nuclear speck	2/574	40/21541	0.999979	Glyma.10G239100/Glyma.20G155400	2	Bias parent	P1×P2			BP	isoleucine biosynthetic process	2/1649	11/16967	0.98272	Glyma.06G169700/Glyma.12G122900	2	F12
CC	mitochondrial intermembrane space	1/574	13/21541	0.999979	Glyma.01G230900	1	Bias parent	P1×P2			BP	nucleoside triphosphate catabolic process	2/1649	11/16967	0.98272	Glyma.08G345000/Glyma.16G083500	2	F12
CC	organelle envelope lumen	1/574	13/21541	0.999979	Glyma.01G230900	1	Bias parent	P1×P2			BP	deoxyribonucleoside triphosphate metabolic process	2/1649	11/16967	0.98272	Glyma.08G345000/Glyma.16G083500	2	F12
CC	dihydrolipoyl dehydrogenase complex	1/574	13/21541	0.999979	Glyma.03G070200	1	Bias parent	P1×P2			BP	deoxyribonucleoside triphosphate catabolic process	2/1649	11/16967	0.98272	Glyma.08G345000/Glyma.16G083500	2	F12
CC	protein acetyltransferase complex	3/574	73/21541	0.999979	Glyma.02G068400/Glyma.02G068600/Glyma.16G149700	3	Bias parent	P1×P2			BP	pyrimidine deoxyribonucleotide metabolic process	2/1649	11/16967	0.98272	Glyma.08G345000/Glyma.16G083500	2	F12
CC	acetyltransferase complex	3/574	73/21541	0.999979	Glyma.02G068400/Glyma.02G068600/Glyma.16G149700	3	Bias parent	P1×P2			BP	red or far-red light signaling pathway	2/1649	11/16967	0.98272	Glyma.03G081700/Glyma.09G088500	2	F12
CC	transporter complex	3/574	75/21541	0.999979	Glyma.01G178500/Glyma.13G163900/Glyma.20G110900	3	Bias parent	P1×P2			BP	response to aluminum ion	2/1649	11/16967	0.98272	Glyma.03G175800/Glyma.10G047100	2	F12
CC	nuclear membrane	1/574	15/21541	0.999979	Glyma.12G167300	1	Bias parent	P1×P2			BP	reductive pentose-phosphate cycle	2/1649	11/16967	0.98272	Glyma.10G012900/Glyma.13G046200	2	F12
CC	chloroplast inner membrane	2/574	45/21541	0.999979	Glyma.18G188800/Glyma.18G243800	2	Bias parent	P1×P2			BP	glycine biosynthetic process from serine	2/1649	11/16967	0.98272	Glyma.06G107800/Glyma.14G184500	2	F12
CC	extracellular space	4/574	114/21541	0.999979	Glyma.04G028300/Glyma.06G036300/Glyma.06G273600/Glyma.15G062500	4	Bias parent	P1×P2			BP	photosynthesis, dark reaction	2/1649	11/16967	0.98272	Glyma.10G012900/Glyma.13G046200	2	F12
CC	endopeptidase Clp complex	1/574	17/21541	0.999979	Glyma.20G133300	1	Bias parent	P1×P2			BP	purine nucleobase salvage	2/1649	11/16967	0.98272	Glyma.11G031200/Glyma.17G138800	2	F12
CC	anchored component of membrane	7/574	220/21541	0.999979	Glyma.02G308700/Glyma.03G132700/Glyma.05G119100/Glyma.10G079900/Glyma.12G214100/Glyma.14G004200/Glyma.17G137300	7	Bias parent	P1×P2			BP	peptide catabolic process	2/1649	11/16967	0.98272	Glyma.07G126200/Glyma.19G139800	2	F12
CC	integral component of organelle membrane	7/574	221/21541	0.999979	Glyma.01G045800/Glyma.01G178500/Glyma.09G224200/Glyma.09G250400/Glyma.10G008300/Glyma.15G153000/Glyma.16G015600	7	Bias parent	P1×P2			BP	negative regulation of cell death	2/1649	11/16967	0.98272	Glyma.09G035300/Glyma.17G033800	2	F12
CC	Golgi transport complex	1/574	18/21541	0.999979	Glyma.11G001500	1	Bias parent	P1×P2			BP	cellular response to red or far red light	2/1649	11/16967	0.98272	Glyma.03G081700/Glyma.09G088500	2	F12
CC	tricarboxylic acid cycle enzyme complex	1/574	18/21541	0.999979	Glyma.03G070200	1	Bias parent	P1×P2			BP	nitrogen cycle metabolic process	2/1649	11/16967	0.98272	Glyma.14G164900/Glyma.14G165000	2	F12
CC	intrinsic component of organelle membrane	7/574	226/21541	0.999979	Glyma.01G045800/Glyma.01G178500/Glyma.09G224200/Glyma.09G250400/Glyma.10G008300/Glyma.15G153000/Glyma.16G015600	7	Bias parent	P1×P2			BP	carbohydrate biosynthetic process	35/1649	326/16967	0.98272	Glyma.02G105400/Glyma.03G019700/Glyma.04G011900/Glyma.04G092400/Glyma.05G085700/Glyma.05G199900/Glyma.05G224500/Glyma.06G011700/Glyma.06G104800/Glyma.07G049900/Glyma.07G050900/Glyma.08G308600/Glyma.08G330700/Glyma.09G011100/Glyma.09G148900/Glyma.10G012900/Glyma.10G041400/Glyma.11G053200/Glyma.11G116600/Glyma.12G005200/Glyma.12G042400/Glyma.12G080300/Glyma.12G191700/Glyma.13G045400/Glyma.13G046200…	35	F12
CC	nuclear body	2/574	52/21541	0.999979	Glyma.10G239100/Glyma.20G155400	2	Bias parent	P1×P2			BP	glutamine family amino acid metabolic process	13/1649	112/16967	0.98272	Glyma.01G099800/Glyma.02G072200/Glyma.04G236900/Glyma.05G188500/Glyma.06G127400/Glyma.09G168900/Glyma.11G170300/Glyma.11G213000/Glyma.15G266600/Glyma.18G034300/Glyma.18G041100/Glyma.18G061100/Glyma.19G065600	13	F12
CC	photosystem I	2/574	55/21541	0.999979	Glyma.02G064700/Glyma.13G282000	2	Bias parent	P1×P2			BP	cellular polysaccharide biosynthetic process	21/1649	190/16967	1	Glyma.02G105400/Glyma.04G011900/Glyma.05G085700/Glyma.05G199900/Glyma.06G011700/Glyma.07G049900/Glyma.08G330700/Glyma.09G148900/Glyma.10G041400/Glyma.11G053200/Glyma.11G116600/Glyma.12G042400/Glyma.12G080300/Glyma.12G191700/Glyma.13G310300/Glyma.16G018500/Glyma.16G095800/Glyma.16G200600/Glyma.17G072200/Glyma.17G169200/Glyma.19G179100	21	F12
CC	trans-Golgi network	5/574	164/21541	0.999979	Glyma.04G211300/Glyma.07G077400/Glyma.09G213100/Glyma.11G001500/Glyma.13G310300	5	Bias parent	P1×P2			BP	cellular carbohydrate metabolic process	48/1649	456/16967	1	Glyma.02G075000/Glyma.02G105400/Glyma.04G011900/Glyma.05G085700/Glyma.05G199900/Glyma.05G216400/Glyma.05G224500/Glyma.05G236400/Glyma.06G011700/Glyma.06G104800/Glyma.06G302300/Glyma.07G049900/Glyma.07G191500/Glyma.08G143500/Glyma.08G308600/Glyma.08G330700/Glyma.09G011100/Glyma.09G148900/Glyma.09G208300/Glyma.10G017000/Glyma.10G041400/Glyma.10G251700/Glyma.10G255000/Glyma.11G053200/Glyma.11G116600…	48	F12
CC	carboxy-terminal domain protein kinase complex	1/574	22/21541	0.999979	Glyma.08G168800	1	Bias parent	P1×P2			BP	response to bacterium	9/1649	75/16967	1	Glyma.01G155600/Glyma.03G051100/Glyma.03G247500/Glyma.09G020800/Glyma.09G151400/Glyma.11G089100/Glyma.15G074600/Glyma.18G219700/Glyma.20G140200	9	F12
CC	endoplasmic reticulum lumen	1/574	24/21541	0.999979	Glyma.06G114800	1	Bias parent	P1×P2			BP	defense response to bacterium	9/1649	75/16967	1	Glyma.01G155600/Glyma.03G051100/Glyma.03G247500/Glyma.09G020800/Glyma.09G151400/Glyma.11G089100/Glyma.15G074600/Glyma.18G219700/Glyma.20G140200	9	F12
CC	early endosome	1/574	25/21541	0.999979	Glyma.12G030100	1	Bias parent	P1×P2			BP	cell wall biogenesis	24/1649	220/16967	1	Glyma.02G105400/Glyma.05G085700/Glyma.05G161900/Glyma.05G199900/Glyma.06G302300/Glyma.08G330700/Glyma.09G208300/Glyma.10G251700/Glyma.11G053200/Glyma.11G193600/Glyma.12G068900/Glyma.12G069400/Glyma.12G080100/Glyma.12G080300/Glyma.12G173800/Glyma.12G191700/Glyma.12G207600/Glyma.13G310300/Glyma.16G095800/Glyma.17G072200/Glyma.17G169200/Glyma.18G272100/Glyma.19G179100/Glyma.20G012300	24	F12
CC	nuclear microtubule	1/574	26/21541	0.999979	Glyma.17G236400	1	Bias parent	P1×P2			BP	trehalose metabolic process	3/1649	20/16967	1	Glyma.06G104800/Glyma.12G005200/Glyma.13G092500	3	F12
CC	SNARE complex	2/574	64/21541	0.999979	Glyma.01G015600/Glyma.10G082400	2	Bias parent	P1×P2			BP	response to hydrogen peroxide	5/1649	38/16967	1	Glyma.02G244300/Glyma.06G157800/Glyma.14G223500/Glyma.15G106700/Glyma.19G011400	5	F12
CC	supramolecular complex	10/574	366/21541	0.999979	Glyma.02G170500/Glyma.08G171800/Glyma.09G026100/Glyma.10G235100/Glyma.11G180500/Glyma.12G093100/Glyma.15G255200/Glyma.16G040100/Glyma.17G013000/Glyma.17G236400	10	Bias parent	P1×P2			BP	amino acid transmembrane transport	4/1649	29/16967	1	Glyma.02G260100/Glyma.02G260300/Glyma.08G272600/Glyma.16G154700	4	F12
CC	sno(s)RNA-containing ribonucleoprotein complex	1/574	30/21541	0.999979	Glyma.07G102600	1	Bias parent	P1×P2			BP	photosynthetic electron transport chain	4/1649	29/16967	1	Glyma.07G166400/Glyma.12G215100/Glyma.13G286500/Glyma.18G046700	4	F12
CC	Golgi apparatus subcompartment	5/574	187/21541	0.999979	Glyma.04G211300/Glyma.07G077400/Glyma.09G213100/Glyma.11G001500/Glyma.13G310300	5	Bias parent	P1×P2			BP	nucleoside phosphate metabolic process	41/1649	389/16967	1	Glyma.01G007200/Glyma.01G026800/Glyma.01G208000/Glyma.02G038000/Glyma.02G131600/Glyma.03G055900/Glyma.03G195600/Glyma.03G239000/Glyma.04G092400/Glyma.05G007600/Glyma.05G045200/Glyma.05G054800/Glyma.05G054900/Glyma.05G060500/Glyma.05G186900/Glyma.06G078200/Glyma.07G049600/Glyma.08G285700/Glyma.08G333400/Glyma.08G345000/Glyma.09G153900/Glyma.10G201100/Glyma.11G031200/Glyma.11G088000/Glyma.11G093600…	41	F12
CC	mediator complex	2/574	72/21541	0.999979	Glyma.04G236600/Glyma.06G127700	2	Bias parent	P1×P2			BP	lignin metabolic process	7/1649	57/16967	1	Glyma.01G021000/Glyma.02G224800/Glyma.08G359100/Glyma.14G062300/Glyma.14G191500/Glyma.14G205200/Glyma.18G193400	7	F12
CC	transcription factor TFIID complex	1/574	32/21541	0.999979	Glyma.14G130400	1	Bias parent	P1×P2			BP	sucrose metabolic process	6/1649	48/16967	1	Glyma.02G075000/Glyma.08G143500/Glyma.08G308600/Glyma.15G182600/Glyma.16G157100/Glyma.17G037400	6	F12
CC	nuclear ubiquitin ligase complex	1/574	33/21541	0.999979	Glyma.03G165600	1	Bias parent	P1×P2			BP	response to red or far red light	8/1649	67/16967	1	Glyma.03G081700/Glyma.04G027000/Glyma.06G227500/Glyma.08G334700/Glyma.09G088500/Glyma.09G099000/Glyma.14G216500/Glyma.16G027200	8	F12
CC	apoplast	6/574	233/21541	0.999979	Glyma.01G127400/Glyma.03G044300/Glyma.06G302300/Glyma.08G193500/Glyma.09G198900/Glyma.19G224300	6	Bias parent	P1×P2			BP	polyol biosynthetic process	5/1649	39/16967	1	Glyma.08G347400/Glyma.09G011100/Glyma.14G009700/Glyma.18G068800/Glyma.18G158900	5	F12
CC	protein phosphatase type 2A complex	1/574	35/21541	0.999979	Glyma.10G058900	1	Bias parent	P1×P2			BP	monosaccharide biosynthetic process	5/1649	39/16967	1	Glyma.04G092400/Glyma.05G224500/Glyma.07G050900/Glyma.13G045400/Glyma.13G146200	5	F12
CC	magnesium-dependent protein serine/threonine phosphatase complex	1/574	37/21541	0.999979	Glyma.10G058900	1	Bias parent	P1×P2			BP	proline biosynthetic process	2/1649	12/16967	1	Glyma.01G099800/Glyma.18G034300	2	F12
CC	protein serine/threonine phosphatase complex	1/574	37/21541	0.999979	Glyma.10G058900	1	Bias parent	P1×P2			BP	sesquiterpenoid metabolic process	2/1649	12/16967	1	Glyma.11G055700/Glyma.17G174500	2	F12
CC	preribosome, large subunit precursor	1/574	37/21541	0.999979	Glyma.06G286100	1	Bias parent	P1×P2			BP	deoxyribonucleotide biosynthetic process	2/1649	12/16967	1	Glyma.03G195600/Glyma.05G186900	2	F12
CC	phosphatase complex	1/574	37/21541	0.999979	Glyma.10G058900	1	Bias parent	P1×P2			BP	deoxyribonucleotide catabolic process	2/1649	12/16967	1	Glyma.08G345000/Glyma.16G083500	2	F12
CC	CCAAT-binding factor complex	1/574	38/21541	0.999979	Glyma.08G329300	1	Bias parent	P1×P2			BP	cytidine to uridine editing	2/1649	12/16967	1	Glyma.16G217600/Glyma.20G187000	2	F12
CC	NADH dehydrogenase complex	1/574	38/21541	0.999979	Glyma.20G110900	1	Bias parent	P1×P2			BP	cellular response to glucose starvation	2/1649	12/16967	1	Glyma.12G222500/Glyma.13G279100	2	F12
CC	respiratory chain complex I	1/574	38/21541	0.999979	Glyma.20G110900	1	Bias parent	P1×P2			BP	L-proline biosynthetic process	2/1649	12/16967	1	Glyma.01G099800/Glyma.18G034300	2	F12
CC	transcription elongation factor complex	1/574	43/21541	0.999979	Glyma.08G168800	1	Bias parent	P1×P2			BP	mitochondrial RNA modification	2/1649	12/16967	1	Glyma.05G193600/Glyma.20G187000	2	F12
CC	integral component of Golgi membrane	1/574	46/21541	0.999979	Glyma.10G008300	1	Bias parent	P1×P2			BP	ribose phosphate metabolic process	33/1649	312/16967	1	Glyma.01G007200/Glyma.01G026800/Glyma.01G208000/Glyma.02G038000/Glyma.03G055900/Glyma.03G239000/Glyma.04G092400/Glyma.05G045200/Glyma.05G054800/Glyma.05G054900/Glyma.05G060500/Glyma.06G078200/Glyma.07G049600/Glyma.08G285700/Glyma.08G333400/Glyma.09G153900/Glyma.10G201100/Glyma.11G031200/Glyma.11G088000/Glyma.11G247600/Glyma.12G114500/Glyma.12G183400/Glyma.13G045400/Glyma.13G146200/Glyma.13G317600…	33	F12
CC	intrinsic component of Golgi membrane	1/574	46/21541	0.999979	Glyma.10G008300	1	Bias parent	P1×P2			BP	serine family amino acid metabolic process	9/1649	77/16967	1	Glyma.01G199700/Glyma.03G250800/Glyma.06G107800/Glyma.07G003400/Glyma.07G262100/Glyma.11G042200/Glyma.14G184500/Glyma.17G012000/Glyma.20G019600	9	F12
CC	photosystem II	2/574	93/21541	0.999979	Glyma.02G064700/Glyma.13G282000	2	Bias parent	P1×P2			BP	organic hydroxy compound catabolic process	4/1649	30/16967	1	Glyma.05G224500/Glyma.07G191500/Glyma.09G011100/Glyma.13G146200	4	F12
CC	microtubule	6/574	266/21541	0.999979	Glyma.02G170500/Glyma.09G026100/Glyma.10G235100/Glyma.16G040100/Glyma.17G013000/Glyma.17G236400	6	Bias parent	P1×P2			BP	Group II intron splicing	3/1649	21/16967	1	Glyma.02G281200/Glyma.20G009700/Glyma.20G089600	3	F12
CC	respirasome	2/574	94/21541	0.999979	Glyma.01G230900/Glyma.20G110900	2	Bias parent	P1×P2			BP	AMP metabolic process	3/1649	21/16967	1	Glyma.03G055900/Glyma.11G031200/Glyma.17G138800	3	F12
CC	oxidoreductase complex	3/574	140/21541	0.999979	Glyma.03G070200/Glyma.05G186900/Glyma.20G110900	3	Bias parent	P1×P2			BP	external encapsulating structure organization	39/1649	374/16967	1	Glyma.01G006800/Glyma.01G050100/Glyma.02G006600/Glyma.02G028700/Glyma.02G109100/Glyma.03G019700/Glyma.04G236200/Glyma.05G236800/Glyma.06G128500/Glyma.06G143300/Glyma.06G302300/Glyma.09G208300/Glyma.09G234800/Glyma.09G236200/Glyma.10G142100/Glyma.10G251700/Glyma.11G139100/Glyma.11G160000/Glyma.11G193600/Glyma.11G219400/Glyma.12G062700/Glyma.12G080100/Glyma.13G058100/Glyma.13G117000/Glyma.13G336600…	39	F12
CC	kinesin complex	1/574	49/21541	0.999979	Glyma.02G170500	1	Bias parent	P1×P2			BP	negative regulation of cellular protein metabolic process	10/1649	88/16967	1	Glyma.01G169900/Glyma.03G165600/Glyma.06G036300/Glyma.06G136500/Glyma.08G171800/Glyma.11G073400/Glyma.11G180500/Glyma.12G093100/Glyma.13G314100/Glyma.15G255200	10	F12
CC	clathrin-coated pit	1/574	49/21541	0.999979	Glyma.04G098000	1	Bias parent	P1×P2			BP	negative regulation of protein metabolic process	10/1649	88/16967	1	Glyma.01G169900/Glyma.03G165600/Glyma.06G036300/Glyma.06G136500/Glyma.08G171800/Glyma.11G073400/Glyma.11G180500/Glyma.12G093100/Glyma.13G314100/Glyma.15G255200	10	F12
CC	plasma membrane region	1/574	50/21541	0.999979	Glyma.04G098000	1	Bias parent	P1×P2			BP	tRNA wobble base modification	4/1649	31/16967	1	Glyma.05G193600/Glyma.12G095500/Glyma.13G100600/Glyma.14G193600	4	F12
CC	supramolecular polymer	6/574	274/21541	0.999979	Glyma.02G170500/Glyma.09G026100/Glyma.10G235100/Glyma.16G040100/Glyma.17G013000/Glyma.17G236400	6	Bias parent	P1×P2			BP	cellular response to heat	4/1649	31/16967	1	Glyma.03G191100/Glyma.04G062200/Glyma.09G131500/Glyma.17G053700	4	F12
CC	supramolecular fiber	6/574	274/21541	0.999979	Glyma.02G170500/Glyma.09G026100/Glyma.10G235100/Glyma.16G040100/Glyma.17G013000/Glyma.17G236400	6	Bias parent	P1×P2			BP	innate immune response	4/1649	31/16967	1	Glyma.05G099300/Glyma.05G196800/Glyma.08G004400/Glyma.17G166600	4	F12
CC	nucleoplasm	8/574	365/21541	0.999979	Glyma.01G181200/Glyma.02G068400/Glyma.02G068600/Glyma.08G168800/Glyma.10G239100/Glyma.14G130400/Glyma.16G149700/Glyma.20G155400	8	Bias parent	P1×P2			BP	purine-containing compound metabolic process	31/1649	296/16967	1	Glyma.01G007200/Glyma.01G026800/Glyma.01G208000/Glyma.02G018700/Glyma.02G038000/Glyma.03G055900/Glyma.03G093200/Glyma.03G239000/Glyma.04G092400/Glyma.05G045200/Glyma.05G060500/Glyma.07G049600/Glyma.08G285700/Glyma.09G153900/Glyma.10G201100/Glyma.11G031200/Glyma.11G088000/Glyma.11G247600/Glyma.12G183400/Glyma.13G045400/Glyma.13G146200/Glyma.13G240600/Glyma.13G317600/Glyma.15G263100/Glyma.17G044300…	31	F12
CC	chloroplast outer membrane	1/574	53/21541	0.999979	Glyma.08G124300	1	Bias parent	P1×P2			BP	auxin homeostasis	3/1649	22/16967	1	Glyma.07G217900/Glyma.08G054700/Glyma.13G048200	3	F12
CC	exocyst	1/574	54/21541	0.999979	Glyma.11G144600	1	Bias parent	P1×P2			BP	actin filament-based movement	3/1649	22/16967	1	Glyma.06G254500/Glyma.13G281900/Glyma.15G266300	3	F12
CC	cell cortex	2/574	106/21541	0.999979	Glyma.05G243900/Glyma.11G144600	2	Bias parent	P1×P2			BP	vesicle transport along actin filament	3/1649	22/16967	1	Glyma.06G254500/Glyma.13G281900/Glyma.15G266300	3	F12
CC	vesicle tethering complex	2/574	112/21541	0.999979	Glyma.11G001500/Glyma.11G144600	2	Bias parent	P1×P2			BP	P-body assembly	3/1649	22/16967	1	Glyma.01G153100/Glyma.08G171800/Glyma.15G255200	3	F12
CC	plastid outer membrane	1/574	62/21541	0.999979	Glyma.08G124300	1	Bias parent	P1×P2			BP	actin filament-based transport	3/1649	22/16967	1	Glyma.06G254500/Glyma.13G281900/Glyma.15G266300	3	F12
CC	small-subunit processome	1/574	62/21541	0.999979	Glyma.07G102600	1	Bias parent	P1×P2			BP	vesicle cytoskeletal trafficking	3/1649	22/16967	1	Glyma.06G254500/Glyma.13G281900/Glyma.15G266300	3	F12
CC	thylakoid membrane	5/574	259/21541	0.999979	Glyma.02G064700/Glyma.04G182000/Glyma.13G282000/Glyma.17G246500/Glyma.18G011900	5	Bias parent	P1×P2			BP	regulation of salicylic acid mediated signaling pathway	3/1649	22/16967	1	Glyma.05G196800/Glyma.08G004400/Glyma.09G020800	3	F12
CC	photosystem	2/574	119/21541	0.999979	Glyma.02G064700/Glyma.13G282000	2	Bias parent	P1×P2			BP	glycosyl compound metabolic process	10/1649	89/16967	1	Glyma.01G026800/Glyma.02G038000/Glyma.04G005900/Glyma.05G222300/Glyma.06G005700/Glyma.08G333400/Glyma.11G031200/Glyma.11G129900/Glyma.17G138800/Glyma.20G000200	10	F12
CC	clathrin-coated vesicle	1/574	66/21541	0.999979	Glyma.04G098000	1	Bias parent	P1×P2			BP	deadenylation-dependent decapping of nuclear-transcribed mRNA	2/1649	13/16967	1	Glyma.08G171800/Glyma.15G255200	2	F12
CC	respiratory chain complex	1/574	66/21541	0.999979	Glyma.20G110900	1	Bias parent	P1×P2			BP	sucrose catabolic process	2/1649	13/16967	1	Glyma.08G143500/Glyma.17G037400	2	F12
CC	chloroplast thylakoid membrane	4/574	218/21541	0.999979	Glyma.02G064700/Glyma.13G282000/Glyma.17G246500/Glyma.18G011900	4	Bias parent	P1×P2			BP	purine ribonucleoside salvage	2/1649	13/16967	1	Glyma.11G031200/Glyma.17G138800	2	F12
CC	plastid thylakoid membrane	4/574	218/21541	0.999979	Glyma.02G064700/Glyma.13G282000/Glyma.17G246500/Glyma.18G011900	4	Bias parent	P1×P2			BP	sphingosine metabolic process	2/1649	13/16967	1	Glyma.14G009700/Glyma.18G068800	2	F12
CC	preribosome	2/574	122/21541	0.999979	Glyma.06G286100/Glyma.07G102600	2	Bias parent	P1×P2			BP	mitochondrial calcium ion transmembrane transport	2/1649	13/16967	1	Glyma.01G178500/Glyma.13G163900	2	F12
CC	photosynthetic membrane	5/574	269/21541	0.999979	Glyma.02G064700/Glyma.04G182000/Glyma.13G282000/Glyma.17G246500/Glyma.18G011900	5	Bias parent	P1×P2			BP	nucleoside catabolic process	2/1649	13/16967	1	Glyma.05G222300/Glyma.20G000200	2	F12
CC	cell wall	10/574	493/21541	0.999979	Glyma.03G132700/Glyma.06G143300/Glyma.06G153900/Glyma.06G302300/Glyma.08G193500/Glyma.12G062700/Glyma.15G051500/Glyma.15G184400/Glyma.17G126500/Glyma.19G224300	10	Bias parent	P1×P2			BP	calcium-mediated signaling	2/1649	13/16967	1	Glyma.05G151400/Glyma.07G247500	2	F12
CC	mitochondrial protein-containing complex	4/574	226/21541	0.999979	Glyma.01G178500/Glyma.03G070200/Glyma.13G163900/Glyma.20G110900	4	Bias parent	P1×P2			BP	nucleobase-containing small molecule catabolic process	2/1649	13/16967	1	Glyma.05G222300/Glyma.20G000200	2	F12
CC	RNA polymerase II transcription regulator complex	2/574	142/21541	0.999979	Glyma.08G329300/Glyma.14G130400	2	Bias parent	P1×P2			BP	calcium import into the mitochondrion	2/1649	13/16967	1	Glyma.01G178500/Glyma.13G163900	2	F12
CC	Golgi membrane	6/574	347/21541	0.999979	Glyma.02G181500/Glyma.04G083800/Glyma.06G085200/Glyma.10G008300/Glyma.13G058100/Glyma.13G127300	6	Bias parent	P1×P2			BP	nucleoside salvage	2/1649	13/16967	1	Glyma.11G031200/Glyma.17G138800	2	F12
CC	nuclear envelope	1/574	89/21541	0.999979	Glyma.12G167300	1	Bias parent	P1×P2			BP	AMP salvage	2/1649	13/16967	1	Glyma.11G031200/Glyma.17G138800	2	F12
CC	cytosolic small ribosomal subunit	1/574	91/21541	0.999979	Glyma.06G136500	1	Bias parent	P1×P2			BP	adenine metabolic process	2/1649	13/16967	1	Glyma.11G031200/Glyma.17G138800	2	F12
CC	endosome	5/574	315/21541	0.999979	Glyma.04G211300/Glyma.07G077400/Glyma.09G213100/Glyma.11G001500/Glyma.12G030100	5	Bias parent	P1×P2			BP	adenine biosynthetic process	2/1649	13/16967	1	Glyma.11G031200/Glyma.17G138800	2	F12
CC	cyclin-dependent protein kinase holoenzyme complex	1/574	100/21541	0.999979	Glyma.08G168800	1	Bias parent	P1×P2			BP	sphingosine biosynthetic process	2/1649	13/16967	1	Glyma.14G009700/Glyma.18G068800	2	F12
CC	chloroplast thylakoid	4/574	272/21541	0.999979	Glyma.02G064700/Glyma.13G282000/Glyma.17G246500/Glyma.18G011900	4	Bias parent	P1×P2			BP	sphingoid biosynthetic process	2/1649	13/16967	1	Glyma.14G009700/Glyma.18G068800	2	F12
CC	integral component of endoplasmic reticulum membrane	1/574	105/21541	0.999979	Glyma.09G250400	1	Bias parent	P1×P2			BP	photosystem I assembly	2/1649	13/16967	1	Glyma.20G009700/Glyma.20G176400	2	F12
CC	intrinsic component of endoplasmic reticulum membrane	1/574	109/21541	0.999979	Glyma.09G250400	1	Bias parent	P1×P2			BP	cytosolic calcium ion transport	2/1649	13/16967	1	Glyma.01G178500/Glyma.13G163900	2	F12
CC	thylakoid	5/574	341/21541	0.999979	Glyma.02G064700/Glyma.04G182000/Glyma.13G282000/Glyma.17G246500/Glyma.18G011900	5	Bias parent	P1×P2			BP	calcium ion import	2/1649	13/16967	1	Glyma.01G178500/Glyma.13G163900	2	F12
CC	plant-type cell wall	1/574	112/21541	0.999979	Glyma.15G051500	1	Bias parent	P1×P2			BP	reactive oxygen species metabolic process	18/1649	168/16967	1	Glyma.02G209000/Glyma.04G220600/Glyma.06G145300/Glyma.08G179700/Glyma.09G277800/Glyma.10G222500/Glyma.10G291100/Glyma.12G081300/Glyma.12G129500/Glyma.14G201800/Glyma.14G223500/Glyma.15G052700/Glyma.18G040000/Glyma.18G040100/Glyma.18G211100/Glyma.19G148800/Glyma.19G190800/Glyma.19G240400	18	F12
CC	RNA polymerase II, holoenzyme	1/574	112/21541	0.999979	Glyma.14G130400	1	Bias parent	P1×P2			BP	programmed cell death	5/1649	41/16967	1	Glyma.04G182000/Glyma.05G196800/Glyma.08G004400/Glyma.09G035300/Glyma.17G033800	5	F12
CC	outer membrane	1/574	115/21541	0.999979	Glyma.08G124300	1	Bias parent	P1×P2			BP	protein complex oligomerization	5/1649	41/16967	1	Glyma.02G244300/Glyma.06G157800/Glyma.08G015700/Glyma.15G106700/Glyma.19G011400	5	F12
CC	organelle outer membrane	1/574	115/21541	0.999979	Glyma.08G124300	1	Bias parent	P1×P2			BP	cellular carbohydrate catabolic process	8/1649	70/16967	1	Glyma.05G216400/Glyma.05G224500/Glyma.05G236400/Glyma.08G143500/Glyma.10G017000/Glyma.13G146200/Glyma.16G073500/Glyma.17G037400	8	F12
CC	serine/threonine protein kinase complex	1/574	120/21541	0.999979	Glyma.08G168800	1	Bias parent	P1×P2			BP	regulation of post-embryonic development	6/1649	51/16967	1	Glyma.03G081700/Glyma.08G255200/Glyma.08G345100/Glyma.17G066600/Glyma.18G040000/Glyma.18G152800	6	F12
CC	transcription regulator complex	2/574	196/21541	0.999979	Glyma.08G329300/Glyma.14G130400	2	Bias parent	P1×P2			BP	regulation of multicellular organismal development	6/1649	51/16967	1	Glyma.03G081700/Glyma.08G255200/Glyma.08G345100/Glyma.17G066600/Glyma.18G040000/Glyma.18G152800	6	F12
CC	small ribosomal subunit	1/574	134/21541	0.999979	Glyma.06G136500	1	Bias parent	P1×P2			BP	nucleotide salvage	4/1649	32/16967	1	Glyma.03G055900/Glyma.08G333400/Glyma.11G031200/Glyma.17G138800	4	F12
CC	protein kinase complex	1/574	134/21541	0.999979	Glyma.08G168800	1	Bias parent	P1×P2			BP	protein targeting to chloroplast	4/1649	32/16967	1	Glyma.02G233700/Glyma.02G296700/Glyma.05G166300/Glyma.08G124300	4	F12
CC	cytosolic ribosome	3/574	270/21541	0.999979	Glyma.02G255600/Glyma.06G136500/Glyma.08G175900	3	Bias parent	P1×P2			BP	establishment of protein localization to chloroplast	4/1649	32/16967	1	Glyma.02G233700/Glyma.02G296700/Glyma.05G166300/Glyma.08G124300	4	F12
CC	mitochondrial matrix	1/574	145/21541	0.999979	Glyma.03G070200	1	Bias parent	P1×P2			BP	dicarboxylic acid metabolic process	12/1649	110/16967	1	Glyma.02G072200/Glyma.02G208400/Glyma.04G236900/Glyma.05G227400/Glyma.06G107800/Glyma.06G127400/Glyma.09G168900/Glyma.10G238800/Glyma.11G213000/Glyma.14G184500/Glyma.19G065600/Glyma.20G155600	12	F12
CC	nuclear DNA-directed RNA polymerase complex	1/574	149/21541	0.999979	Glyma.14G130400	1	Bias parent	P1×P2			BP	ribonucleoside monophosphate biosynthetic process	8/1649	71/16967	1	Glyma.01G208000/Glyma.03G055900/Glyma.05G060500/Glyma.08G333400/Glyma.11G031200/Glyma.12G114500/Glyma.15G263100/Glyma.17G138800	8	F12
CC	nucleolus	3/574	285/21541	0.999979	Glyma.06G286100/Glyma.07G102600/Glyma.12G119800	3	Bias parent	P1×P2			BP	cytokinin biosynthetic process	5/1649	42/16967	1	Glyma.03G151800/Glyma.03G181300/Glyma.12G174900/Glyma.17G017400/Glyma.U030300	5	F12
CC	DNA-directed RNA polymerase complex	1/574	157/21541	0.999979	Glyma.14G130400	1	Bias parent	P1×P2			BP	cellular response to oxidative stress	5/1649	42/16967	1	Glyma.02G209000/Glyma.04G182000/Glyma.12G081300/Glyma.19G190800/Glyma.19G240400	5	F12
CC	coated vesicle	1/574	164/21541	0.999979	Glyma.04G098000	1	Bias parent	P1×P2			BP	nucleobase biosynthetic process	5/1649	42/16967	1	Glyma.05G188500/Glyma.11G031200/Glyma.12G114500/Glyma.15G266600/Glyma.17G138800	5	F12
CC	RNA polymerase complex	1/574	166/21541	0.999979	Glyma.14G130400	1	Bias parent	P1×P2			BP	cellular response to chemical stress	5/1649	42/16967	1	Glyma.02G209000/Glyma.04G182000/Glyma.12G081300/Glyma.19G190800/Glyma.19G240400	5	F12
CC	cytosolic large ribosomal subunit	1/574	176/21541	0.999979	Glyma.02G255600	1	Bias parent	P1×P2			BP	regulation of response to stimulus	22/1649	210/16967	1	Glyma.01G224700/Glyma.02G009400/Glyma.02G208800/Glyma.03G081700/Glyma.05G155600/Glyma.05G196800/Glyma.05G203100/Glyma.06G141400/Glyma.07G013500/Glyma.07G217900/Glyma.08G004400/Glyma.08G054700/Glyma.09G020800/Glyma.10G010100/Glyma.10G221500/Glyma.11G038600/Glyma.13G112000/Glyma.13G264500/Glyma.14G004500/Glyma.18G040000/Glyma.18G106300/Glyma.20G150000	22	F12
CC	spliceosomal complex	1/574	213/21541	0.999979	Glyma.14G212900	1	Bias parent	P1×P2			BP	lysine biosynthetic process	3/1649	23/16967	1	Glyma.10G238800/Glyma.17G044300/Glyma.20G155600	3	F12
CC	large ribosomal subunit	1/574	229/21541	0.999979	Glyma.02G255600	1	Bias parent	P1×P2			BP	nucleotide metabolic process	38/1649	371/16967	1	Glyma.01G007200/Glyma.01G026800/Glyma.01G208000/Glyma.02G038000/Glyma.02G131600/Glyma.03G055900/Glyma.03G195600/Glyma.03G239000/Glyma.04G092400/Glyma.05G007600/Glyma.05G045200/Glyma.05G060500/Glyma.05G186900/Glyma.06G078200/Glyma.07G049600/Glyma.08G285700/Glyma.08G333400/Glyma.08G345000/Glyma.09G153900/Glyma.10G201100/Glyma.11G031200/Glyma.11G088000/Glyma.11G093600/Glyma.11G247600/Glyma.12G114500…	38	F12
CC	endoplasmic reticulum membrane	4/574	459/21541	0.999979	Glyma.03G251700/Glyma.06G298500/Glyma.09G250400/Glyma.11G037600	4	Bias parent	P1×P2			BP	terpenoid metabolic process	11/1649	101/16967	1	Glyma.02G283400/Glyma.03G128900/Glyma.07G252600/Glyma.11G055700/Glyma.13G147500/Glyma.13G213500/Glyma.13G315200/Glyma.14G031200/Glyma.15G002200/Glyma.15G172200/Glyma.17G174500	11	F12
CC	nuclear outer membrane-endoplasmic reticulum membrane network	4/574	459/21541	0.999979	Glyma.03G251700/Glyma.06G298500/Glyma.09G250400/Glyma.11G037600	4	Bias parent	P1×P2			BP	amine biosynthetic process	6/1649	52/16967	1	Glyma.10G248800/Glyma.13G049500/Glyma.17G092400/Glyma.18G026400/Glyma.18G028900/Glyma.20G145000	6	F12
CC	transferase complex, transferring phosphorus-containing groups	2/574	321/21541	0.999979	Glyma.08G168800/Glyma.14G130400	2	Bias parent	P1×P2			BP	cellular biogenic amine biosynthetic process	6/1649	52/16967	1	Glyma.10G248800/Glyma.13G049500/Glyma.17G092400/Glyma.18G026400/Glyma.18G028900/Glyma.20G145000	6	F12
CC	endoplasmic reticulum subcompartment	4/574	463/21541	0.999979	Glyma.03G251700/Glyma.06G298500/Glyma.09G250400/Glyma.11G037600	4	Bias parent	P1×P2			BP	cellular cation homeostasis	14/1649	131/16967	1	Glyma.01G178500/Glyma.02G226500/Glyma.03G175200/Glyma.03G243000/Glyma.06G189900/Glyma.07G149600/Glyma.11G232600/Glyma.13G163900/Glyma.13G272000/Glyma.14G134100/Glyma.14G193400/Glyma.15G162600/Glyma.17G061800/Glyma.18G063200	14	F12
CC	ribosomal subunit	2/574	363/21541	0.999979	Glyma.02G255600/Glyma.06G136500	2	Bias parent	P1×P2			BP	acyl-CoA metabolic process	7/1649	62/16967	1	Glyma.03G239000/Glyma.07G049600/Glyma.12G183400/Glyma.13G317600/Glyma.17G044300/Glyma.18G232000/Glyma.19G260000	7	F12
MF	adenylyltransferase activity	7/644	31/22279	0.0106903	Glyma.02G272700/Glyma.04G011900/Glyma.06G011700/Glyma.07G015000/Glyma.08G200500/Glyma.11G116600/Glyma.12G042400	7	Bias parent	P1×P2			BP	thioester metabolic process	7/1649	62/16967	1	Glyma.03G239000/Glyma.07G049600/Glyma.12G183400/Glyma.13G317600/Glyma.17G044300/Glyma.18G232000/Glyma.19G260000	7	F12
MF	ubiquitin-protein transferase activity	29/644	496/22279	0.0610428	Glyma.01G047700/Glyma.01G131800/Glyma.02G102900/Glyma.03G165600/Glyma.04G003600/Glyma.05G146300/Glyma.06G074300/Glyma.06G293400/Glyma.07G196000/Glyma.11G001500/Glyma.11G022400/Glyma.11G091300/Glyma.11G137300/Glyma.11G214500/Glyma.11G249000/Glyma.12G032800/Glyma.12G033400/Glyma.12G060700/Glyma.13G135100/Glyma.14G130700/Glyma.15G072700/Glyma.15G073700/Glyma.17G202700/Glyma.18G008300/Glyma.18G042100…	29	Bias parent	P1×P2			BP	ribonucleoside monophosphate metabolic process	8/1649	72/16967	1	Glyma.01G208000/Glyma.03G055900/Glyma.05G060500/Glyma.08G333400/Glyma.11G031200/Glyma.12G114500/Glyma.15G263100/Glyma.17G138800	8	F12
MF	calcium activated cation channel activity	4/644	16/22279	0.0870062	Glyma.02G271300/Glyma.15G091600/Glyma.17G010500/Glyma.20G066800	4	Bias parent	P1×P2			BP	acetyl-CoA biosynthetic process from pyruvate	2/1649	14/16967	1	Glyma.07G049600/Glyma.19G260000	2	F12
MF	ion gated channel activity	4/644	16/22279	0.0870062	Glyma.02G271300/Glyma.15G091600/Glyma.17G010500/Glyma.20G066800	4	Bias parent	P1×P2			BP	glutamate catabolic process	2/1649	14/16967	1	Glyma.02G072200/Glyma.09G168900	2	F12
MF	photoreceptor activity	5/644	30/22279	0.110776	Glyma.04G101500/Glyma.05G239400/Glyma.06G103200/Glyma.08G046500/Glyma.09G088500	5	Bias parent	P1×P2			BP	oligosaccharide catabolic process	2/1649	14/16967	1	Glyma.08G143500/Glyma.17G037400	2	F12
MF	phospholipase activity	8/644	77/22279	0.110776	Glyma.01G162100/Glyma.04G026500/Glyma.05G064200/Glyma.07G031100/Glyma.11G036900/Glyma.11G093400/Glyma.11G230100/Glyma.18G027100	8	Bias parent	P1×P2			BP	2'-deoxyribonucleotide metabolic process	2/1649	14/16967	1	Glyma.08G345000/Glyma.16G083500	2	F12
MF	amide transmembrane transporter activity	4/644	23/22279	0.152641	Glyma.02G116400/Glyma.03G139100/Glyma.04G233000/Glyma.07G267800	4	Bias parent	P1×P2			BP	regulation of photosynthesis	2/1649	14/16967	1	Glyma.10G012900/Glyma.16G143600	2	F12
MF	GTP cyclohydrolase activity	3/644	12/22279	0.152641	Glyma.08G347400/Glyma.15G041600/Glyma.18G158900	3	Bias parent	P1×P2			BP	deoxyribose phosphate metabolic process	2/1649	14/16967	1	Glyma.08G345000/Glyma.16G083500	2	F12
MF	hydrolase activity, acting on carbon-nitrogen (but not peptide) bonds, in cyclic amides	3/644	12/22279	0.152641	Glyma.03G093200/Glyma.12G114500/Glyma.13G240600	3	Bias parent	P1×P2			BP	L-ascorbic acid biosynthetic process	2/1649	14/16967	1	Glyma.05G224500/Glyma.07G050900	2	F12
MF	lysophosphatidic acid acyltransferase activity	3/644	14/22279	0.184995	Glyma.04G026500/Glyma.12G045700/Glyma.14G077500	3	Bias parent	P1×P2			BP	developmental maturation	2/1649	14/16967	1	Glyma.05G211700/Glyma.18G040000	2	F12
MF	lysophospholipid acyltransferase activity	3/644	14/22279	0.184995	Glyma.04G026500/Glyma.12G045700/Glyma.14G077500	3	Bias parent	P1×P2			BP	phosphate ion transmembrane transport	2/1649	14/16967	1	Glyma.01G157100/Glyma.04G092100	2	F12
MF	D-threo-aldose 1-dehydrogenase activity	5/644	45/22279	0.229555	Glyma.03G066800/Glyma.03G070100/Glyma.03G248400/Glyma.05G165200/Glyma.08G304000	5	Bias parent	P1×P2			BP	disaccharide catabolic process	2/1649	14/16967	1	Glyma.08G143500/Glyma.17G037400	2	F12
MF	calcium ion binding	20/644	389/22279	0.229555	Glyma.01G162100/Glyma.01G185600/Glyma.02G133000/Glyma.03G130800/Glyma.04G245000/Glyma.06G162700/Glyma.06G258000/Glyma.07G031100/Glyma.09G123800/Glyma.11G001500/Glyma.12G217500/Glyma.13G035900/Glyma.13G088700/Glyma.13G163900/Glyma.13G283600/Glyma.14G156300/Glyma.17G034900/Glyma.17G175400/Glyma.19G132800/Glyma.19G160100	20	Bias parent	P1×P2			BP	S-adenosylmethionine metabolic process	2/1649	14/16967	1	Glyma.17G039000/Glyma.19G220200	2	F12
MF	cyclase activity	3/644	16/22279	0.229555	Glyma.03G128900/Glyma.18G280900/Glyma.19G044900	3	Bias parent	P1×P2			BP	mitochondrial calcium ion homeostasis	2/1649	14/16967	1	Glyma.01G178500/Glyma.13G163900	2	F12
MF	beta-amylase activity	3/644	17/22279	0.229555	Glyma.05G068000/Glyma.06G301500/Glyma.17G150100	3	Bias parent	P1×P2			BP	anatomical structure maturation	2/1649	14/16967	1	Glyma.05G211700/Glyma.18G040000	2	F12
MF	oligopeptide transmembrane transporter activity	3/644	17/22279	0.229555	Glyma.03G139100/Glyma.04G233000/Glyma.07G267800	3	Bias parent	P1×P2			BP	regulation of photoperiodism, flowering	2/1649	14/16967	1	Glyma.07G013500/Glyma.10G221500	2	F12
MF	amylopectin maltohydrolase activity	3/644	17/22279	0.229555	Glyma.05G068000/Glyma.06G301500/Glyma.17G150100	3	Bias parent	P1×P2			BP	organic anion transport	9/1649	82/16967	1	Glyma.01G045800/Glyma.02G097700/Glyma.04G092100/Glyma.05G233300/Glyma.08G272600/Glyma.09G118900/Glyma.13G340500/Glyma.15G153000/Glyma.16G065900	9	F12
MF	peptide transmembrane transporter activity	3/644	17/22279	0.229555	Glyma.03G139100/Glyma.04G233000/Glyma.07G267800	3	Bias parent	P1×P2			BP	hormone metabolic process	12/1649	112/16967	1	Glyma.03G151800/Glyma.03G181300/Glyma.08G292000/Glyma.11G155400/Glyma.12G011400/Glyma.12G174900/Glyma.13G048200/Glyma.15G022300/Glyma.17G017400/Glyma.18G132000/Glyma.19G033900/Glyma.U030300	12	F12
MF	iron ion binding	21/644	432/22279	0.270376	Glyma.03G030600/Glyma.03G030800/Glyma.03G030900/Glyma.03G031000/Glyma.04G110400/Glyma.04G236900/Glyma.05G224500/Glyma.07G069500/Glyma.07G110900/Glyma.07G162900/Glyma.09G142900/Glyma.11G122700/Glyma.11G232600/Glyma.12G135000/Glyma.12G212100/Glyma.13G285300/Glyma.15G163100/Glyma.16G089700/Glyma.16G089900/Glyma.17G246500/Glyma.19G065600	21	Bias parent	P1×P2			BP	cellular homeostasis	19/1649	182/16967	1	Glyma.01G007200/Glyma.01G178500/Glyma.02G198400/Glyma.02G226500/Glyma.03G175200/Glyma.03G243000/Glyma.06G189900/Glyma.07G149600/Glyma.11G232600/Glyma.11G245400/Glyma.13G163900/Glyma.13G272000/Glyma.14G134100/Glyma.14G193400/Glyma.15G143100/Glyma.15G162600/Glyma.17G061800/Glyma.18G063200/Glyma.19G190800	19	F12
MF	iron-sulfur cluster binding	12/644	212/22279	0.347122	Glyma.02G132100/Glyma.04G181900/Glyma.04G236900/Glyma.06G183000/Glyma.07G105400/Glyma.07G266800/Glyma.08G157800/Glyma.11G080600/Glyma.12G212100/Glyma.15G116800/Glyma.15G163100/Glyma.19G065600	12	Bias parent	P1×P2			BP	nuclear-transcribed mRNA catabolic process, deadenylation-dependent decay	5/1649	43/16967	1	Glyma.08G171800/Glyma.11G180500/Glyma.12G093100/Glyma.13G314100/Glyma.15G255200	5	F12
MF	metal cluster binding	12/644	212/22279	0.347122	Glyma.02G132100/Glyma.04G181900/Glyma.04G236900/Glyma.06G183000/Glyma.07G105400/Glyma.07G266800/Glyma.08G157800/Glyma.11G080600/Glyma.12G212100/Glyma.15G116800/Glyma.15G163100/Glyma.19G065600	12	Bias parent	P1×P2			BP	pyrimidine ribonucleotide metabolic process	5/1649	43/16967	1	Glyma.05G045200/Glyma.08G333400/Glyma.12G114500/Glyma.15G266600/Glyma.17G127400	5	F12
MF	catalytic activity, acting on a glycoprotein	3/644	24/22279	0.441597	Glyma.08G132300/Glyma.17G037400/Glyma.19G003100	3	Bias parent	P1×P2			BP	pyrimidine ribonucleotide biosynthetic process	5/1649	43/16967	1	Glyma.05G045200/Glyma.08G333400/Glyma.12G114500/Glyma.15G266600/Glyma.17G127400	5	F12
MF	structural constituent of cytoskeleton	3/644	27/22279	0.460579	Glyma.09G026100/Glyma.10G235100/Glyma.16G040100	3	Bias parent	P1×P2			BP	glucose metabolic process	7/1649	63/16967	1	Glyma.02G292800/Glyma.04G092400/Glyma.11G247600/Glyma.13G045400/Glyma.13G146200/Glyma.16G063200/Glyma.19G082300	7	F12
MF	P-type proton-exporting transporter activity	3/644	27/22279	0.460579	Glyma.03G175200/Glyma.06G189900/Glyma.14G134100	3	Bias parent	P1×P2			BP	ion transport	40/1649	395/16967	1	Glyma.01G045800/Glyma.01G157100/Glyma.01G178500/Glyma.02G097700/Glyma.02G226500/Glyma.03G175200/Glyma.03G243000/Glyma.04G005200/Glyma.04G092100/Glyma.05G233300/Glyma.06G143800/Glyma.06G189900/Glyma.07G149600/Glyma.08G082200/Glyma.08G091900/Glyma.08G272600/Glyma.09G010700/Glyma.09G056300/Glyma.09G118900/Glyma.09G157900/Glyma.10G132300/Glyma.11G169900/Glyma.11G232600/Glyma.13G163900/Glyma.13G272000…	40	F12
MF	glycogen (starch) synthase activity	2/644	12/22279	0.460579	Glyma.07G049900/Glyma.16G018500	2	Bias parent	P1×P2			BP	regulation of immune system process	3/1649	24/16967	1	Glyma.02G009400/Glyma.06G141400/Glyma.10G010100	3	F12
MF	phosphatidylinositol phospholipase C activity	2/644	12/22279	0.460579	Glyma.11G230100/Glyma.18G027100	2	Bias parent	P1×P2			BP	regulation of response to biotic stimulus	3/1649	24/16967	1	Glyma.02G009400/Glyma.06G141400/Glyma.10G010100	3	F12
MF	phospholipase C activity	2/644	12/22279	0.460579	Glyma.11G230100/Glyma.18G027100	2	Bias parent	P1×P2			BP	IMP biosynthetic process	3/1649	24/16967	1	Glyma.01G208000/Glyma.03G055900/Glyma.05G060500	3	F12
MF	oxidoreductase activity, acting on the CH-NH2 group of donors, NAD or NADP as acceptor	2/644	12/22279	0.460579	Glyma.04G236900/Glyma.19G065600	2	Bias parent	P1×P2			BP	carbon fixation	3/1649	24/16967	1	Glyma.10G012900/Glyma.13G046200/Glyma.14G009900	3	F12
MF	NADH pyrophosphatase activity	2/644	12/22279	0.460579	Glyma.15G118900/Glyma.17G145100	2	Bias parent	P1×P2			BP	regulation of response to external stimulus	3/1649	24/16967	1	Glyma.02G009400/Glyma.06G141400/Glyma.10G010100	3	F12
MF	ADP-ribose diphosphatase activity	2/644	12/22279	0.460579	Glyma.15G118900/Glyma.17G145100	2	Bias parent	P1×P2			BP	regulation of immune response	3/1649	24/16967	1	Glyma.02G009400/Glyma.06G141400/Glyma.10G010100	3	F12
MF	flavin adenine dinucleotide binding	11/644	214/22279	0.462219	Glyma.03G056400/Glyma.04G101500/Glyma.04G236900/Glyma.06G103200/Glyma.07G050900/Glyma.08G080500/Glyma.08G193100/Glyma.15G061800/Glyma.17G174500/Glyma.17G206700/Glyma.19G065600	11	Bias parent	P1×P2			BP	endoplasmic reticulum membrane organization	3/1649	24/16967	1	Glyma.06G298500/Glyma.11G037600/Glyma.12G200900	3	F12
MF	monooxygenase activity	17/644	377/22279	0.462219	Glyma.03G030600/Glyma.03G030800/Glyma.03G030900/Glyma.03G031000/Glyma.04G110400/Glyma.05G224500/Glyma.07G069500/Glyma.07G110900/Glyma.07G162900/Glyma.09G123800/Glyma.09G142900/Glyma.13G285300/Glyma.15G061800/Glyma.16G089700/Glyma.16G089900/Glyma.17G246500/Glyma.18G225000	17	Bias parent	P1×P2			BP	dicarboxylic acid transport	4/1649	34/16967	1	Glyma.02G097700/Glyma.04G092100/Glyma.05G233300/Glyma.09G118900	4	F12
MF	ADP binding	11/644	216/22279	0.462219	Glyma.03G088000/Glyma.03G088100/Glyma.06G267300/Glyma.06G268600/Glyma.06G268700/Glyma.07G065600/Glyma.15G230700/Glyma.15G246100/Glyma.18G083900/Glyma.18G269500/Glyma.U008300	11	Bias parent	P1×P2			BP	defense response to fungus	5/1649	44/16967	1	Glyma.02G042500/Glyma.03G247500/Glyma.06G141400/Glyma.09G020800/Glyma.09G040500	5	F12
MF	sulfate transmembrane transporter activity	3/644	29/22279	0.462219	Glyma.04G092100/Glyma.07G218900/Glyma.13G087200	3	Bias parent	P1×P2			BP	response to salt stress	7/1649	64/16967	1	Glyma.02G208800/Glyma.02G244300/Glyma.06G157800/Glyma.11G129900/Glyma.15G106700/Glyma.18G040000/Glyma.19G011400	7	F12
MF	poly(A)-specific ribonuclease activity	2/644	13/22279	0.462219	Glyma.11G180500/Glyma.12G093100	2	Bias parent	P1×P2			BP	oligosaccharide metabolic process	9/1649	84/16967	1	Glyma.02G075000/Glyma.06G104800/Glyma.08G143500/Glyma.08G308600/Glyma.12G005200/Glyma.13G092500/Glyma.15G182600/Glyma.16G157100/Glyma.17G037400	9	F12
MF	glucose-6-phosphate 1-epimerase activity	2/644	13/22279	0.462219	Glyma.03G255100/Glyma.19G110700	2	Bias parent	P1×P2			BP	'de novo' pyrimidine nucleobase biosynthetic process	2/1649	15/16967	1	Glyma.05G188500/Glyma.12G114500	2	F12
MF	sulfur compound transmembrane transporter activity	4/644	50/22279	0.473281	Glyma.04G092100/Glyma.07G218900/Glyma.13G087200/Glyma.15G153000	4	Bias parent	P1×P2			BP	negative gravitropism	2/1649	15/16967	1	Glyma.06G227500/Glyma.08G334700	2	F12
MF	cobalt ion binding	2/644	15/22279	0.537217	Glyma.06G107800/Glyma.13G240600	2	Bias parent	P1×P2			BP	purine nucleotide transport	2/1649	15/16967	1	Glyma.01G045800/Glyma.13G340500	2	F12
MF	P-type ion transporter activity	4/644	57/22279	0.608138	Glyma.03G175200/Glyma.06G189900/Glyma.08G072400/Glyma.14G134100	4	Bias parent	P1×P2			BP	ADP transport	2/1649	15/16967	1	Glyma.01G045800/Glyma.13G340500	2	F12
MF	P-type transmembrane transporter activity	4/644	57/22279	0.608138	Glyma.03G175200/Glyma.06G189900/Glyma.08G072400/Glyma.14G134100	4	Bias parent	P1×P2			BP	ATP transport	2/1649	15/16967	1	Glyma.01G045800/Glyma.13G340500	2	F12
MF	sucrose alpha-glucosidase activity	2/644	19/22279	0.70352	Glyma.05G056300/Glyma.17G037400	2	Bias parent	P1×P2			BP	purine ribonucleotide transport	2/1649	15/16967	1	Glyma.01G045800/Glyma.13G340500	2	F12
MF	protein tag	2/644	19/22279	0.70352	Glyma.13G138600/Glyma.17G042100	2	Bias parent	P1×P2			BP	CDP-diacylglycerol biosynthetic process	2/1649	15/16967	1	Glyma.12G045700/Glyma.14G077500	2	F12
MF	beta-fructofuranosidase activity	2/644	20/22279	0.70352	Glyma.05G056300/Glyma.17G037400	2	Bias parent	P1×P2			BP	second-messenger-mediated signaling	2/1649	15/16967	1	Glyma.05G151400/Glyma.07G247500	2	F12
MF	hydroxymethyl-, formyl- and related transferase activity	2/644	20/22279	0.70352	Glyma.01G208000/Glyma.06G107800	2	Bias parent	P1×P2			BP	dicarboxylic acid catabolic process	2/1649	15/16967	1	Glyma.02G072200/Glyma.09G168900	2	F12
MF	alpha-glucosidase activity	2/644	20/22279	0.70352	Glyma.05G056300/Glyma.17G037400	2	Bias parent	P1×P2			BP	CDP-diacylglycerol metabolic process	2/1649	15/16967	1	Glyma.12G045700/Glyma.14G077500	2	F12
MF	ubiquitin-like protein conjugating enzyme binding	3/644	41/22279	0.705804	Glyma.06G293400/Glyma.07G196000/Glyma.15G073700	3	Bias parent	P1×P2			BP	photoperiodism, flowering	2/1649	15/16967	1	Glyma.07G013500/Glyma.10G221500	2	F12
MF	ribonuclease III activity	2/644	21/22279	0.714377	Glyma.11G049900/Glyma.14G021600	2	Bias parent	P1×P2			BP	adenine nucleotide transport	2/1649	15/16967	1	Glyma.01G045800/Glyma.13G340500	2	F12
MF	kinase inhibitor activity	2/644	21/22279	0.714377	Glyma.04G038100/Glyma.14G082300	2	Bias parent	P1×P2			BP	regulation of mitotic spindle organization	2/1649	15/16967	1	Glyma.11G213500/Glyma.18G043200	2	F12
MF	double-stranded RNA-specific ribonuclease activity	2/644	21/22279	0.714377	Glyma.11G049900/Glyma.14G021600	2	Bias parent	P1×P2			BP	regulation of spindle organization	2/1649	15/16967	1	Glyma.11G213500/Glyma.18G043200	2	F12
MF	UDP-glycosyltransferase activity	16/644	406/22279	0.716331	Glyma.02G104300/Glyma.02G225800/Glyma.07G049900/Glyma.08G132300/Glyma.08G308600/Glyma.10G262700/Glyma.13G058100/Glyma.13G310300/Glyma.14G175800/Glyma.16G018500/Glyma.16G175900/Glyma.18G265800/Glyma.18G265900/Glyma.19G003100/Glyma.19G187500/Glyma.19G254500	16	Bias parent	P1×P2			BP	mitotic spindle assembly	2/1649	15/16967	1	Glyma.11G213500/Glyma.18G043200	2	F12
MF	microfilament motor activity	2/644	22/22279	0.716331	Glyma.13G281900/Glyma.15G266300	2	Bias parent	P1×P2			BP	methylguanosine-cap decapping	2/1649	15/16967	1	Glyma.08G171800/Glyma.15G255200	2	F12
MF	potassium ion antiporter activity	2/644	22/22279	0.716331	Glyma.03G243000/Glyma.04G124800	2	Bias parent	P1×P2			BP	cellular ion homeostasis	14/1649	135/16967	1	Glyma.01G178500/Glyma.02G226500/Glyma.03G175200/Glyma.03G243000/Glyma.06G189900/Glyma.07G149600/Glyma.11G232600/Glyma.13G163900/Glyma.13G272000/Glyma.14G134100/Glyma.14G193400/Glyma.15G162600/Glyma.17G061800/Glyma.18G063200	14	F12
MF	glycerol-3-phosphate 2-O-acyltransferase activity	2/644	22/22279	0.716331	Glyma.07G146800/Glyma.18G197800	2	Bias parent	P1×P2			BP	tRNA wobble uridine modification	3/1649	25/16967	1	Glyma.05G193600/Glyma.12G095500/Glyma.14G193600	3	F12
MF	starch binding	2/644	22/22279	0.716331	Glyma.03G062800/Glyma.03G063000	2	Bias parent	P1×P2			BP	gluconeogenesis	3/1649	25/16967	1	Glyma.04G092400/Glyma.13G045400/Glyma.13G146200	3	F12
MF	sulfur compound binding	3/644	45/22279	0.726963	Glyma.01G191900/Glyma.07G153100/Glyma.14G031000	3	Bias parent	P1×P2			BP	lysine metabolic process	3/1649	25/16967	1	Glyma.10G238800/Glyma.17G044300/Glyma.20G155600	3	F12
MF	solute:proton symporter activity	2/644	23/22279	0.726963	Glyma.02G116400/Glyma.16G157100	2	Bias parent	P1×P2			BP	hexose biosynthetic process	3/1649	25/16967	1	Glyma.04G092400/Glyma.13G045400/Glyma.13G146200	3	F12
MF	alpha-L-arabinofuranosidase activity	2/644	23/22279	0.726963	Glyma.12G055900/Glyma.15G051500	2	Bias parent	P1×P2			BP	pyrimidine nucleobase biosynthetic process	3/1649	25/16967	1	Glyma.05G188500/Glyma.12G114500/Glyma.15G266600	3	F12
MF	phosphoric diester hydrolase activity	4/644	70/22279	0.730577	Glyma.01G162100/Glyma.07G031100/Glyma.11G230100/Glyma.18G027100	4	Bias parent	P1×P2			BP	nucleoside bisphosphate metabolic process	10/1649	95/16967	1	Glyma.03G239000/Glyma.07G049600/Glyma.08G285700/Glyma.11G088000/Glyma.12G183400/Glyma.13G317600/Glyma.17G044300/Glyma.18G232000/Glyma.19G260000/Glyma.20G058000	10	F12
MF	DNA N-glycosylase activity	2/644	24/22279	0.748616	Glyma.12G028400/Glyma.13G366800	2	Bias parent	P1×P2			BP	ribonucleoside bisphosphate metabolic process	10/1649	95/16967	1	Glyma.03G239000/Glyma.07G049600/Glyma.08G285700/Glyma.11G088000/Glyma.12G183400/Glyma.13G317600/Glyma.17G044300/Glyma.18G232000/Glyma.19G260000/Glyma.20G058000	10	F12
MF	aspartic-type endopeptidase activity	6/644	125/22279	0.748616	Glyma.01G163000/Glyma.08G307600/Glyma.15G104900/Glyma.16G024000/Glyma.18G243100/Glyma.18G283100	6	Bias parent	P1×P2			BP	purine nucleoside bisphosphate metabolic process	10/1649	95/16967	1	Glyma.03G239000/Glyma.07G049600/Glyma.08G285700/Glyma.11G088000/Glyma.12G183400/Glyma.13G317600/Glyma.17G044300/Glyma.18G232000/Glyma.19G260000/Glyma.20G058000	10	F12
MF	aspartic-type peptidase activity	6/644	125/22279	0.748616	Glyma.01G163000/Glyma.08G307600/Glyma.15G104900/Glyma.16G024000/Glyma.18G243100/Glyma.18G283100	6	Bias parent	P1×P2			BP	disaccharide biosynthetic process	4/1649	35/16967	1	Glyma.06G104800/Glyma.08G308600/Glyma.12G005200/Glyma.13G092500	4	F12
MF	intramolecular oxidoreductase activity	4/644	74/22279	0.777961	Glyma.03G128900/Glyma.06G114800/Glyma.18G280900/Glyma.19G044900	4	Bias parent	P1×P2			BP	folic acid-containing compound metabolic process	5/1649	45/16967	1	Glyma.06G107800/Glyma.08G347400/Glyma.13G267800/Glyma.14G184500/Glyma.18G158900	5	F12
MF	isomerase activity	13/644	332/22279	0.777961	Glyma.03G128900/Glyma.03G255100/Glyma.06G092100/Glyma.06G114800/Glyma.08G094600/Glyma.10G025500/Glyma.10G237500/Glyma.16G088000/Glyma.18G280900/Glyma.19G044900/Glyma.19G110700/Glyma.19G243000/Glyma.20G157100	13	Bias parent	P1×P2			BP	response to fungus	5/1649	45/16967	1	Glyma.02G042500/Glyma.03G247500/Glyma.06G141400/Glyma.09G020800/Glyma.09G040500	5	F12
MF	symporter activity	6/644	131/22279	0.825853	Glyma.02G116400/Glyma.02G260300/Glyma.14G063200/Glyma.16G157100/Glyma.18G031300/Glyma.18G071900	6	Bias parent	P1×P2			BP	peptidyl-proline modification	5/1649	45/16967	1	Glyma.03G086200/Glyma.03G122100/Glyma.05G149900/Glyma.16G088000/Glyma.19G222600	5	F12
MF	nucleoside monophosphate kinase activity	2/644	28/22279	0.835304	Glyma.03G138200/Glyma.19G141200	2	Bias parent	P1×P2			BP	organic acid transmembrane transport	5/1649	45/16967	1	Glyma.02G260100/Glyma.02G260300/Glyma.04G092100/Glyma.08G272600/Glyma.16G154700	5	F12
MF	ATP transmembrane transporter activity	2/644	29/22279	0.835304	Glyma.01G045800/Glyma.06G162700	2	Bias parent	P1×P2			BP	carboxylic acid transmembrane transport	5/1649	45/16967	1	Glyma.02G260100/Glyma.02G260300/Glyma.04G092100/Glyma.08G272600/Glyma.16G154700	5	F12
MF	protein phosphatase inhibitor activity	3/644	54/22279	0.835304	Glyma.01G009200/Glyma.01G018800/Glyma.03G066200	3	Bias parent	P1×P2			BP	cytokinin metabolic process	6/1649	55/16967	1	Glyma.03G151800/Glyma.03G181300/Glyma.12G011400/Glyma.12G174900/Glyma.17G017400/Glyma.U030300	6	F12
MF	phosphorelay sensor kinase activity	2/644	30/22279	0.835304	Glyma.03G251700/Glyma.09G088500	2	Bias parent	P1×P2			BP	anion transmembrane transport	6/1649	55/16967	1	Glyma.01G157100/Glyma.04G092100/Glyma.08G272600/Glyma.09G010700/Glyma.13G340500/Glyma.15G153000	6	F12
MF	protein histidine kinase activity	2/644	30/22279	0.835304	Glyma.03G251700/Glyma.09G088500	2	Bias parent	P1×P2			BP	response to endoplasmic reticulum stress	11/1649	106/16967	1	Glyma.04G121000/Glyma.06G034500/Glyma.06G114800/Glyma.06G293400/Glyma.06G317800/Glyma.07G196000/Glyma.11G194900/Glyma.12G112000/Glyma.13G239500/Glyma.15G036700/Glyma.15G073700	11	F12
MF	phosphotransferase activity, nitrogenous group as acceptor	2/644	30/22279	0.835304	Glyma.03G251700/Glyma.09G088500	2	Bias parent	P1×P2			BP	polysaccharide biosynthetic process	23/1649	228/16967	1	Glyma.02G105400/Glyma.03G019700/Glyma.04G011900/Glyma.05G085700/Glyma.05G199900/Glyma.06G011700/Glyma.07G049900/Glyma.08G330700/Glyma.09G148900/Glyma.10G041400/Glyma.11G053200/Glyma.11G116600/Glyma.12G042400/Glyma.12G080300/Glyma.12G191700/Glyma.13G058100/Glyma.13G310300/Glyma.16G018500/Glyma.16G095800/Glyma.16G200600/Glyma.17G072200/Glyma.17G169200/Glyma.19G179100	23	F12
MF	small molecule sensor activity	2/644	30/22279	0.835304	Glyma.03G251700/Glyma.09G088500	2	Bias parent	P1×P2			BP	purine nucleotide metabolic process	27/1649	269/16967	1	Glyma.01G007200/Glyma.01G026800/Glyma.01G208000/Glyma.02G038000/Glyma.03G055900/Glyma.03G239000/Glyma.04G092400/Glyma.05G045200/Glyma.05G060500/Glyma.07G049600/Glyma.08G285700/Glyma.09G153900/Glyma.10G201100/Glyma.11G031200/Glyma.11G088000/Glyma.11G247600/Glyma.12G183400/Glyma.13G045400/Glyma.13G146200/Glyma.13G317600/Glyma.15G263100/Glyma.17G044300/Glyma.17G127400/Glyma.17G138800/Glyma.18G232000…	27	F12
MF	nucleobase-containing compound kinase activity	3/644	56/22279	0.835304	Glyma.03G138200/Glyma.06G324700/Glyma.19G141200	3	Bias parent	P1×P2			BP	nucleoside monophosphate biosynthetic process	8/1649	76/16967	1	Glyma.01G208000/Glyma.03G055900/Glyma.05G060500/Glyma.08G333400/Glyma.11G031200/Glyma.12G114500/Glyma.15G263100/Glyma.17G138800	8	F12
MF	oxidoreductase activity, acting on single donors with incorporation of molecular oxygen	4/644	85/22279	0.835304	Glyma.05G224500/Glyma.07G034900/Glyma.12G158600/Glyma.14G030400	4	Bias parent	P1×P2			BP	response to extracellular stimulus	7/1649	66/16967	1	Glyma.01G224700/Glyma.03G070200/Glyma.08G345000/Glyma.12G222500/Glyma.13G279100/Glyma.16G083500/Glyma.17G013000	7	F12
MF	adenine nucleotide transmembrane transporter activity	2/644	33/22279	0.835304	Glyma.01G045800/Glyma.06G162700	2	Bias parent	P1×P2			BP	cellular hormone metabolic process	6/1649	56/16967	1	Glyma.03G151800/Glyma.03G181300/Glyma.12G011400/Glyma.12G174900/Glyma.17G017400/Glyma.U030300	6	F12
MF	purine ribonucleotide transmembrane transporter activity	2/644	33/22279	0.835304	Glyma.01G045800/Glyma.06G162700	2	Bias parent	P1×P2			BP	cell death	5/1649	46/16967	1	Glyma.04G182000/Glyma.05G196800/Glyma.08G004400/Glyma.09G035300/Glyma.17G033800	5	F12
MF	purine nucleotide transmembrane transporter activity	2/644	33/22279	0.835304	Glyma.01G045800/Glyma.06G162700	2	Bias parent	P1×P2			BP	phenylpropanoid catabolic process	5/1649	46/16967	1	Glyma.02G224800/Glyma.08G359100/Glyma.14G062300/Glyma.14G191500/Glyma.18G193400	5	F12
MF	adenine phosphoribosyltransferase activity	1/644	10/22279	0.835304	Glyma.17G138800	1	Bias parent	P1×P2			BP	lignin catabolic process	5/1649	46/16967	1	Glyma.02G224800/Glyma.08G359100/Glyma.14G062300/Glyma.14G191500/Glyma.18G193400	5	F12
MF	3-chloroallyl aldehyde dehydrogenase activity	1/644	10/22279	0.835304	Glyma.15G034400	1	Bias parent	P1×P2			BP	lipid homeostasis	5/1649	46/16967	1	Glyma.04G026500/Glyma.05G180100/Glyma.14G207500/Glyma.14G216800/Glyma.19G033900	5	F12
MF	phosphopyruvate hydratase activity	1/644	10/22279	0.835304	Glyma.09G153900	1	Bias parent	P1×P2			BP	response to cold	4/1649	36/16967	1	Glyma.08G039800/Glyma.09G143000/Glyma.17G062500/Glyma.19G243000	4	F12
MF	sodium:proton antiporter activity	1/644	10/22279	0.835304	Glyma.03G243000	1	Bias parent	P1×P2			BP	regulation of lipid metabolic process	2/1649	16/16967	1	Glyma.03G165600/Glyma.10G068700	2	F12
MF	serine binding	1/644	10/22279	0.835304	Glyma.06G107800	1	Bias parent	P1×P2			BP	regulation of programmed cell death	2/1649	16/16967	1	Glyma.09G035300/Glyma.17G033800	2	F12
MF	carboxylic acid transmembrane transporter activity	3/644	62/22279	0.835304	Glyma.02G260300/Glyma.04G092100/Glyma.09G009500	3	Bias parent	P1×P2			BP	tetrahydrofolate biosynthetic process	2/1649	16/16967	1	Glyma.08G347400/Glyma.18G158900	2	F12
MF	chlorophyll binding	2/644	35/22279	0.835304	Glyma.02G064700/Glyma.13G282000	2	Bias parent	P1×P2			BP	pollen tube development	2/1649	16/16967	1	Glyma.02G136700/Glyma.09G157600	2	F12
MF	protein self-association	2/644	35/22279	0.835304	Glyma.06G157800/Glyma.15G106700	2	Bias parent	P1×P2			BP	fatty acid derivative biosynthetic process	2/1649	16/16967	1	Glyma.07G161900/Glyma.12G047400	2	F12
MF	catechol oxidase activity	1/644	11/22279	0.835304	Glyma.18G225000	1	Bias parent	P1×P2			BP	nuclear-transcribed mRNA catabolic process, exonucleolytic	3/1649	26/16967	1	Glyma.11G180500/Glyma.12G093100/Glyma.13G314100	3	F12
MF	ferroxidase activity	1/644	11/22279	0.835304	Glyma.11G232600	1	Bias parent	P1×P2			BP	galactose metabolic process	3/1649	26/16967	1	Glyma.05G222000/Glyma.10G145300/Glyma.17G035800	3	F12
MF	disaccharide transmembrane transporter activity	1/644	11/22279	0.835304	Glyma.16G157100	1	Bias parent	P1×P2			BP	inositol metabolic process	3/1649	26/16967	1	Glyma.05G224500/Glyma.09G011100/Glyma.10G255000	3	F12
MF	oxidoreductase activity, acting on metal ions, oxygen as acceptor	1/644	11/22279	0.835304	Glyma.11G232600	1	Bias parent	P1×P2			BP	Ras protein signal transduction	3/1649	26/16967	1	Glyma.05G149100/Glyma.08G105700/Glyma.13G125700	3	F12
MF	purine phosphoribosyltransferase activity	1/644	11/22279	0.835304	Glyma.17G138800	1	Bias parent	P1×P2			BP	response to wounding	3/1649	26/16967	1	Glyma.11G038600/Glyma.13G112000/Glyma.20G150000	3	F12
MF	active ion transmembrane transporter activity	10/644	278/22279	0.835304	Glyma.02G116400/Glyma.03G175200/Glyma.03G243000/Glyma.04G124800/Glyma.06G189900/Glyma.07G218900/Glyma.08G072400/Glyma.13G087200/Glyma.14G134100/Glyma.16G157100	10	Bias parent	P1×P2			BP	coenzyme A metabolic process	3/1649	26/16967	1	Glyma.08G285700/Glyma.11G088000/Glyma.20G058000	3	F12
MF	fatty-acyl-CoA binding	1/644	12/22279	0.835304	Glyma.01G191900	1	Bias parent	P1×P2			BP	IMP metabolic process	3/1649	26/16967	1	Glyma.01G208000/Glyma.03G055900/Glyma.05G060500	3	F12
MF	Rho GDP-dissociation inhibitor activity	1/644	12/22279	0.835304	Glyma.13G125700	1	Bias parent	P1×P2			BP	protein stabilization	3/1649	26/16967	1	Glyma.09G035300/Glyma.09G131500/Glyma.17G033800	3	F12
MF	oxidoreductase activity, acting on metal ions	1/644	12/22279	0.835304	Glyma.11G232600	1	Bias parent	P1×P2			BP	polyol metabolic process	9/1649	87/16967	1	Glyma.05G224500/Glyma.07G191500/Glyma.08G347400/Glyma.09G011100/Glyma.10G255000/Glyma.13G146200/Glyma.14G009700/Glyma.18G068800/Glyma.18G158900	9	F12
MF	glutathione binding	1/644	12/22279	0.835304	Glyma.14G031000	1	Bias parent	P1×P2			BP	regulation of response to stress	9/1649	87/16967	1	Glyma.02G009400/Glyma.02G208800/Glyma.05G203100/Glyma.06G141400/Glyma.10G010100/Glyma.11G038600/Glyma.13G112000/Glyma.14G004500/Glyma.20G150000	9	F12
MF	cyclin-dependent protein serine/threonine kinase activator activity	1/644	12/22279	0.835304	Glyma.08G168800	1	Bias parent	P1×P2			BP	nucleoside monophosphate metabolic process	8/1649	77/16967	1	Glyma.01G208000/Glyma.03G055900/Glyma.05G060500/Glyma.08G333400/Glyma.11G031200/Glyma.12G114500/Glyma.15G263100/Glyma.17G138800	8	F12
MF	acyl-CoA binding	1/644	12/22279	0.835304	Glyma.01G191900	1	Bias parent	P1×P2			BP	cell wall polysaccharide biosynthetic process	8/1649	77/16967	1	Glyma.02G105400/Glyma.05G085700/Glyma.05G199900/Glyma.11G053200/Glyma.12G080300/Glyma.16G095800/Glyma.17G169200/Glyma.19G179100	8	F12
MF	oligopeptide binding	1/644	12/22279	0.835304	Glyma.14G031000	1	Bias parent	P1×P2			BP	one-carbon metabolic process	6/1649	57/16967	1	Glyma.01G208000/Glyma.05G060500/Glyma.06G107800/Glyma.14G184500/Glyma.17G039000/Glyma.19G220200	6	F12
MF	fatty acid derivative binding	1/644	12/22279	0.835304	Glyma.01G191900	1	Bias parent	P1×P2			BP	cellular chemical homeostasis	15/1649	149/16967	1	Glyma.01G007200/Glyma.01G178500/Glyma.02G226500/Glyma.03G175200/Glyma.03G243000/Glyma.06G189900/Glyma.07G149600/Glyma.11G232600/Glyma.13G163900/Glyma.13G272000/Glyma.14G134100/Glyma.14G193400/Glyma.15G162600/Glyma.17G061800/Glyma.18G063200	15	F12
MF	carboxypeptidase activity	3/644	66/22279	0.835304	Glyma.03G070300/Glyma.08G245500/Glyma.10G221400	3	Bias parent	P1×P2			BP	acetyl-CoA metabolic process	4/1649	37/16967	1	Glyma.03G239000/Glyma.07G049600/Glyma.17G044300/Glyma.19G260000	4	F12
MF	oxidoreductase activity, acting on single donors with incorporation of molecular oxygen, incorporation of two atoms of oxygen	3/644	67/22279	0.835304	Glyma.07G034900/Glyma.12G158600/Glyma.14G030400	3	Bias parent	P1×P2			BP	tetrahydrofolate metabolic process	4/1649	37/16967	1	Glyma.06G107800/Glyma.08G347400/Glyma.14G184500/Glyma.18G158900	4	F12
MF	nucleotide transmembrane transporter activity	2/644	39/22279	0.835304	Glyma.01G045800/Glyma.06G162700	2	Bias parent	P1×P2			BP	leaf development	4/1649	37/16967	1	Glyma.07G132400/Glyma.12G022600/Glyma.17G160800/Glyma.18G181300	4	F12
MF	naringenin-chalcone synthase activity	1/644	13/22279	0.835304	Glyma.11G011500	1	Bias parent	P1×P2			BP	response to osmotic stress	7/1649	68/16967	1	Glyma.02G208800/Glyma.02G244300/Glyma.06G157800/Glyma.11G129900/Glyma.15G106700/Glyma.18G040000/Glyma.19G011400	7	F12
MF	aminoacyltransferase activity	1/644	13/22279	0.835304	Glyma.07G126200	1	Bias parent	P1×P2			BP	branched-chain amino acid biosynthetic process	3/1649	27/16967	1	Glyma.06G169700/Glyma.07G186100/Glyma.12G122900	3	F12
MF	glycopeptide alpha-N-acetylgalactosaminidase activity	1/644	13/22279	0.835304	Glyma.17G037400	1	Bias parent	P1×P2			BP	methionine biosynthetic process	3/1649	27/16967	1	Glyma.04G005900/Glyma.06G005700/Glyma.08G261200	3	F12
MF	methyl salicylate esterase activity	1/644	13/22279	0.835304	Glyma.18G269200	1	Bias parent	P1×P2			BP	ribonucleoside metabolic process	3/1649	27/16967	1	Glyma.05G222300/Glyma.11G031200/Glyma.17G138800	3	F12
MF	methyl jasmonate esterase activity	1/644	13/22279	0.835304	Glyma.18G269200	1	Bias parent	P1×P2			BP	phospholipid catabolic process	3/1649	27/16967	1	Glyma.01G162100/Glyma.01G215100/Glyma.07G031100	3	F12
MF	RNA polymerase II CTD heptapeptide repeat kinase activity	2/644	41/22279	0.835304	Glyma.04G236600/Glyma.06G127700	2	Bias parent	P1×P2			BP	malate transport	3/1649	27/16967	1	Glyma.02G097700/Glyma.04G092100/Glyma.05G233300	3	F12
MF	abscisic acid binding	2/644	41/22279	0.835304	Glyma.01G018800/Glyma.03G066200	2	Bias parent	P1×P2			BP	phospholipid translocation	3/1649	27/16967	1	Glyma.04G166100/Glyma.06G315100/Glyma.15G215400	3	F12
MF	exopeptidase activity	4/644	101/22279	0.835304	Glyma.03G070300/Glyma.08G245500/Glyma.10G221400/Glyma.12G179600	4	Bias parent	P1×P2			BP	positive regulation of growth	3/1649	27/16967	1	Glyma.05G196700/Glyma.14G219500/Glyma.17G258400	3	F12
MF	ATP hydrolysis activity	11/644	324/22279	0.835304	Glyma.01G171400/Glyma.02G170500/Glyma.03G175200/Glyma.04G062200/Glyma.06G189900/Glyma.08G175900/Glyma.11G071700/Glyma.14G134100/Glyma.14G193900/Glyma.16G002500/Glyma.19G018700	11	Bias parent	P1×P2			BP	protein N-linked glycosylation	6/1649	58/16967	1	Glyma.05G175000/Glyma.08G132300/Glyma.10G165600/Glyma.18G179500/Glyma.19G003100/Glyma.20G223600	6	F12
MF	thiamine pyrophosphate binding	1/644	14/22279	0.835304	Glyma.07G153100	1	Bias parent	P1×P2			BP	fruit development	6/1649	58/16967	1	Glyma.02G223000/Glyma.05G211700/Glyma.06G133000/Glyma.13G001500/Glyma.18G040000/Glyma.20G068300	6	F12
MF	methyl indole-3-acetate esterase activity	1/644	14/22279	0.835304	Glyma.18G269200	1	Bias parent	P1×P2			BP	organophosphate ester transport	6/1649	58/16967	1	Glyma.01G045800/Glyma.04G166100/Glyma.06G315100/Glyma.13G340500/Glyma.15G153000/Glyma.15G215400	6	F12
MF	carbon-oxygen lyase activity	6/644	165/22279	0.835304	Glyma.09G153900/Glyma.11G080600/Glyma.12G181800/Glyma.13G319000/Glyma.13G366800/Glyma.17G126500	6	Bias parent	P1×P2			BP	cellular response to extracellular stimulus	6/1649	58/16967	1	Glyma.01G224700/Glyma.08G345000/Glyma.12G222500/Glyma.13G279100/Glyma.16G083500/Glyma.17G013000	6	F12
MF	glutathione transferase activity	3/644	72/22279	0.835304	Glyma.06G117800/Glyma.14G031000/Glyma.15G251900	3	Bias parent	P1×P2			BP	cellular response to external stimulus	6/1649	58/16967	1	Glyma.01G224700/Glyma.08G345000/Glyma.12G222500/Glyma.13G279100/Glyma.16G083500/Glyma.17G013000	6	F12
MF	hydro-lyase activity	4/644	104/22279	0.835304	Glyma.09G153900/Glyma.11G080600/Glyma.12G181800/Glyma.13G319000	4	Bias parent	P1×P2			BP	export from cell	13/1649	130/16967	1	Glyma.02G195300/Glyma.02G232000/Glyma.06G189900/Glyma.09G056300/Glyma.10G046000/Glyma.10G082400/Glyma.11G144600/Glyma.14G078400/Glyma.14G134100/Glyma.15G162600/Glyma.16G009800/Glyma.17G061800/Glyma.17G129700	13	F12
MF	trehalose-phosphatase activity	1/644	15/22279	0.835304	Glyma.06G104800	1	Bias parent	P1×P2			BP	AMP biosynthetic process	2/1649	17/16967	1	Glyma.11G031200/Glyma.17G138800	2	F12
MF	serine-type endopeptidase inhibitor activity	1/644	15/22279	0.835304	Glyma.06G036300	1	Bias parent	P1×P2			BP	purine nucleobase biosynthetic process	2/1649	17/16967	1	Glyma.11G031200/Glyma.17G138800	2	F12
MF	xylan 1,4-beta-xylosidase activity	1/644	15/22279	0.835304	Glyma.15G051500	1	Bias parent	P1×P2			BP	nucleotide catabolic process	2/1649	17/16967	1	Glyma.08G345000/Glyma.16G083500	2	F12
MF	xylanase activity	1/644	15/22279	0.835304	Glyma.15G051500	1	Bias parent	P1×P2			BP	positive regulation of phosphorus metabolic process	2/1649	17/16967	1	Glyma.02G206500/Glyma.18G043200	2	F12
MF	cysteine-type endopeptidase activity	4/644	105/22279	0.835304	Glyma.04G028300/Glyma.06G273600/Glyma.08G071600/Glyma.19G203900	4	Bias parent	P1×P2			BP	positive regulation of phosphorylation	2/1649	17/16967	1	Glyma.02G206500/Glyma.18G043200	2	F12
MF	endopeptidase inhibitor activity	3/644	74/22279	0.835304	Glyma.06G036300/Glyma.09G155500/Glyma.14G038500	3	Bias parent	P1×P2			BP	positive regulation of phosphate metabolic process	2/1649	17/16967	1	Glyma.02G206500/Glyma.18G043200	2	F12
MF	anion:anion antiporter activity	2/644	44/22279	0.835304	Glyma.07G218900/Glyma.13G087200	2	Bias parent	P1×P2			BP	folic acid metabolic process	2/1649	17/16967	1	Glyma.06G107800/Glyma.14G184500	2	F12
MF	solute:anion antiporter activity	2/644	44/22279	0.835304	Glyma.07G218900/Glyma.13G087200	2	Bias parent	P1×P2			BP	clathrin coat disassembly	2/1649	17/16967	1	Glyma.02G055100/Glyma.08G099600	2	F12
MF	protein phosphatase regulator activity	4/644	107/22279	0.835304	Glyma.01G009200/Glyma.01G018800/Glyma.03G066200/Glyma.10G058900	4	Bias parent	P1×P2			BP	vesicle uncoating	2/1649	17/16967	1	Glyma.02G055100/Glyma.08G099600	2	F12
MF	inorganic diphosphatase activity	1/644	16/22279	0.835304	Glyma.13G132400	1	Bias parent	P1×P2			BP	RNA decapping	2/1649	17/16967	1	Glyma.08G171800/Glyma.15G255200	2	F12
MF	nucleoside kinase activity	1/644	16/22279	0.835304	Glyma.06G324700	1	Bias parent	P1×P2			BP	lactone biosynthetic process	2/1649	17/16967	1	Glyma.05G224500/Glyma.07G050900	2	F12
MF	polyamine oxidase activity	1/644	16/22279	0.835304	Glyma.14G209400	1	Bias parent	P1×P2			BP	response to cytokinin	5/1649	48/16967	1	Glyma.02G085900/Glyma.05G155600/Glyma.07G139700/Glyma.09G098600/Glyma.10G157800	5	F12
MF	large ribosomal subunit rRNA binding	1/644	16/22279	0.835304	Glyma.02G255600	1	Bias parent	P1×P2			BP	establishment of organelle localization	10/1649	100/16967	1	Glyma.01G131300/Glyma.02G089100/Glyma.02G259100/Glyma.06G254500/Glyma.08G330800/Glyma.11G235600/Glyma.13G281900/Glyma.14G053400/Glyma.15G266300/Glyma.18G294100	10	F12
MF	amino acid transmembrane transporter activity	2/644	45/22279	0.835304	Glyma.02G260300/Glyma.09G009500	2	Bias parent	P1×P2			BP	anion transport	15/1649	152/16967	1	Glyma.01G045800/Glyma.01G157100/Glyma.02G097700/Glyma.04G092100/Glyma.05G233300/Glyma.08G272600/Glyma.09G010700/Glyma.09G118900/Glyma.09G157900/Glyma.13G340500/Glyma.15G153000/Glyma.16G065900/Glyma.16G208400/Glyma.18G141900/Glyma.19G089800	15	F12
MF	phosphotransferase activity, phosphate group as acceptor	2/644	45/22279	0.835304	Glyma.03G138200/Glyma.19G141200	2	Bias parent	P1×P2			BP	glycolytic process	9/1649	90/16967	1	Glyma.01G007200/Glyma.04G092400/Glyma.07G049600/Glyma.09G153900/Glyma.10G201100/Glyma.11G247600/Glyma.13G045400/Glyma.13G146200/Glyma.19G260000	9	F12
MF	endopeptidase regulator activity	3/644	76/22279	0.835304	Glyma.06G036300/Glyma.09G155500/Glyma.14G038500	3	Bias parent	P1×P2			BP	ATP generation from ADP	9/1649	90/16967	1	Glyma.01G007200/Glyma.04G092400/Glyma.07G049600/Glyma.09G153900/Glyma.10G201100/Glyma.11G247600/Glyma.13G045400/Glyma.13G146200/Glyma.19G260000	9	F12
MF	phosphatase regulator activity	4/644	108/22279	0.835304	Glyma.01G009200/Glyma.01G018800/Glyma.03G066200/Glyma.10G058900	4	Bias parent	P1×P2			BP	purine nucleoside diphosphate metabolic process	9/1649	90/16967	1	Glyma.01G007200/Glyma.04G092400/Glyma.07G049600/Glyma.09G153900/Glyma.10G201100/Glyma.11G247600/Glyma.13G045400/Glyma.13G146200/Glyma.19G260000	9	F12
MF	isoprenoid binding	2/644	46/22279	0.835304	Glyma.01G018800/Glyma.03G066200	2	Bias parent	P1×P2			BP	purine ribonucleoside diphosphate metabolic process	9/1649	90/16967	1	Glyma.01G007200/Glyma.04G092400/Glyma.07G049600/Glyma.09G153900/Glyma.10G201100/Glyma.11G247600/Glyma.13G045400/Glyma.13G146200/Glyma.19G260000	9	F12
MF	cysteine-type endopeptidase inhibitor activity	1/644	17/22279	0.835304	Glyma.14G038500	1	Bias parent	P1×P2			BP	ADP metabolic process	9/1649	90/16967	1	Glyma.01G007200/Glyma.04G092400/Glyma.07G049600/Glyma.09G153900/Glyma.10G201100/Glyma.11G247600/Glyma.13G045400/Glyma.13G146200/Glyma.19G260000	9	F12
MF	oxidoreductase activity, acting on the CH-NH group of donors, oxygen as acceptor	1/644	17/22279	0.835304	Glyma.14G209400	1	Bias parent	P1×P2			BP	homeostatic process	30/1649	307/16967	1	Glyma.01G007200/Glyma.01G178500/Glyma.02G198400/Glyma.02G226500/Glyma.03G171500/Glyma.03G175200/Glyma.03G243000/Glyma.04G026500/Glyma.05G180100/Glyma.06G189900/Glyma.07G149600/Glyma.07G217900/Glyma.08G054700/Glyma.11G232600/Glyma.11G245400/Glyma.13G048200/Glyma.13G163900/Glyma.13G272000/Glyma.14G004500/Glyma.14G134100/Glyma.14G193400/Glyma.14G207500/Glyma.14G216800/Glyma.15G143100/Glyma.15G162600…	30	F12
MF	xenobiotic transmembrane transporter activity	3/644	78/22279	0.835304	Glyma.03G005800/Glyma.04G097700/Glyma.20G123400	3	Bias parent	P1×P2			BP	metal ion homeostasis	11/1649	111/16967	1	Glyma.01G178500/Glyma.02G226500/Glyma.03G175200/Glyma.07G149600/Glyma.11G232600/Glyma.13G163900/Glyma.13G272000/Glyma.14G004500/Glyma.14G193400/Glyma.17G160800/Glyma.18G063200	11	F12
MF	peptidase regulator activity	3/644	78/22279	0.835304	Glyma.06G036300/Glyma.09G155500/Glyma.14G038500	3	Bias parent	P1×P2			BP	fructose 6-phosphate metabolic process	3/1649	28/16967	1	Glyma.05G224900/Glyma.07G014300/Glyma.08G199800	3	F12
MF	hormone binding	2/644	47/22279	0.835304	Glyma.01G018800/Glyma.03G066200	2	Bias parent	P1×P2			BP	methionine metabolic process	3/1649	28/16967	1	Glyma.04G005900/Glyma.06G005700/Glyma.08G261200	3	F12
MF	pyridoxal phosphate binding	5/644	143/22279	0.835304	Glyma.03G167900/Glyma.06G107800/Glyma.11G021500/Glyma.13G094700/Glyma.16G203600	5	Bias parent	P1×P2			BP	C4-dicarboxylate transport	3/1649	28/16967	1	Glyma.02G097700/Glyma.04G092100/Glyma.05G233300	3	F12
MF	vitamin B6 binding	5/644	143/22279	0.835304	Glyma.03G167900/Glyma.06G107800/Glyma.11G021500/Glyma.13G094700/Glyma.16G203600	5	Bias parent	P1×P2			BP	regulation of protein stability	3/1649	28/16967	1	Glyma.09G035300/Glyma.09G131500/Glyma.17G033800	3	F12
MF	oxidoreductase activity, acting on the aldehyde or oxo group of donors, NAD or NADP as acceptor	3/644	80/22279	0.835304	Glyma.06G186300/Glyma.09G189300/Glyma.15G034400	3	Bias parent	P1×P2			BP	cell wall macromolecule biosynthetic process	8/1649	80/16967	1	Glyma.02G105400/Glyma.05G085700/Glyma.05G199900/Glyma.11G053200/Glyma.12G080300/Glyma.16G095800/Glyma.17G169200/Glyma.19G179100	8	F12
MF	double-stranded RNA binding	1/644	18/22279	0.835304	Glyma.11G049900	1	Bias parent	P1×P2			BP	cellular component macromolecule biosynthetic process	8/1649	80/16967	1	Glyma.02G105400/Glyma.05G085700/Glyma.05G199900/Glyma.11G053200/Glyma.12G080300/Glyma.16G095800/Glyma.17G169200/Glyma.19G179100	8	F12
MF	oxidoreductase activity, acting on the CH-NH group of donors, NAD or NADP as acceptor	1/644	18/22279	0.835304	Glyma.17G044300	1	Bias parent	P1×P2			BP	pteridine-containing compound metabolic process	5/1649	49/16967	1	Glyma.06G107800/Glyma.08G347400/Glyma.13G267800/Glyma.14G184500/Glyma.18G158900	5	F12
MF	protein homodimerization activity	1/644	18/22279	0.835304	Glyma.09G088500	1	Bias parent	P1×P2			BP	regulation of molecular function	29/1649	298/16967	1	Glyma.01G018800/Glyma.01G169900/Glyma.03G066200/Glyma.04G042000/Glyma.04G134200/Glyma.05G236600/Glyma.06G036300/Glyma.07G155500/Glyma.07G243500/Glyma.07G243600/Glyma.08G043800/Glyma.09G040500/Glyma.09G040600/Glyma.09G059200/Glyma.09G231900/Glyma.11G052500/Glyma.11G073400/Glyma.12G004600/Glyma.12G195900/Glyma.12G222500/Glyma.13G112500/Glyma.13G279100/Glyma.13G306600/Glyma.15G146600/Glyma.17G030200…	29	F12
MF	protein serine/threonine kinase activator activity	1/644	18/22279	0.835304	Glyma.08G168800	1	Bias parent	P1×P2			BP	asymmetric cell division	2/1649	18/16967	1	Glyma.02G122700/Glyma.17G160800	2	F12
MF	oxidoreductase activity, acting on the CH-CH group of donors, NAD or NADP as acceptor	2/644	50/22279	0.859717	Glyma.06G247100/Glyma.07G105400	2	Bias parent	P1×P2			BP	inositol phosphate dephosphorylation	2/1649	18/16967	1	Glyma.07G191500/Glyma.09G011100	2	F12
MF	ubiquitin protein ligase binding	3/644	84/22279	0.86015	Glyma.06G258900/Glyma.13G138600/Glyma.17G042100	3	Bias parent	P1×P2			BP	inositol phosphate catabolic process	2/1649	18/16967	1	Glyma.07G191500/Glyma.09G011100	2	F12
MF	quaternary ammonium group binding	1/644	20/22279	0.86015	Glyma.07G153100	1	Bias parent	P1×P2			BP	ribonucleotide metabolic process	29/1649	299/16967	1	Glyma.01G007200/Glyma.01G208000/Glyma.03G055900/Glyma.03G239000/Glyma.04G092400/Glyma.05G045200/Glyma.05G060500/Glyma.06G078200/Glyma.07G049600/Glyma.08G285700/Glyma.08G333400/Glyma.09G153900/Glyma.10G201100/Glyma.11G031200/Glyma.11G088000/Glyma.11G247600/Glyma.12G114500/Glyma.12G183400/Glyma.13G045400/Glyma.13G146200/Glyma.13G317600/Glyma.15G263100/Glyma.15G266600/Glyma.17G044300/Glyma.17G127400…	29	F12
MF	N-acyltransferase activity	3/644	86/22279	0.86015	Glyma.09G069500/Glyma.13G232400/Glyma.18G060200	3	Bias parent	P1×P2			BP	regulation of RNA stability	6/1649	60/16967	1	Glyma.08G171800/Glyma.11G180500/Glyma.12G093100/Glyma.13G314100/Glyma.15G255200/Glyma.16G161600	6	F12
MF	chitin binding	1/644	21/22279	0.86015	Glyma.19G221800	1	Bias parent	P1×P2			BP	regulation of signal transduction	13/1649	133/16967	1	Glyma.01G224700/Glyma.05G155600/Glyma.05G196800/Glyma.07G217900/Glyma.08G004400/Glyma.08G054700/Glyma.09G020800/Glyma.11G038600/Glyma.13G112000/Glyma.13G264500/Glyma.18G040000/Glyma.18G106300/Glyma.20G150000	13	F12
MF	magnesium ion binding	5/644	155/22279	0.86015	Glyma.04G166100/Glyma.07G153100/Glyma.09G153900/Glyma.13G094700/Glyma.13G132400	5	Bias parent	P1×P2			BP	regulation of cell communication	13/1649	133/16967	1	Glyma.01G224700/Glyma.05G155600/Glyma.05G196800/Glyma.07G217900/Glyma.08G004400/Glyma.08G054700/Glyma.09G020800/Glyma.11G038600/Glyma.13G112000/Glyma.13G264500/Glyma.18G040000/Glyma.18G106300/Glyma.20G150000	13	F12
MF	carbohydrate kinase activity	2/644	55/22279	0.86015	Glyma.05G222000/Glyma.08G199800	2	Bias parent	P1×P2			BP	regulation of signaling	13/1649	133/16967	1	Glyma.01G224700/Glyma.05G155600/Glyma.05G196800/Glyma.07G217900/Glyma.08G004400/Glyma.08G054700/Glyma.09G020800/Glyma.11G038600/Glyma.13G112000/Glyma.13G264500/Glyma.18G040000/Glyma.18G106300/Glyma.20G150000	13	F12
MF	6-phosphofructokinase activity	1/644	22/22279	0.86015	Glyma.08G199800	1	Bias parent	P1×P2			BP	regulation of protein phosphorylation	8/1649	81/16967	1	Glyma.01G169900/Glyma.02G206500/Glyma.04G042000/Glyma.11G052500/Glyma.11G073400/Glyma.12G195900/Glyma.13G306600/Glyma.18G043200	8	F12
MF	threonine-type peptidase activity	1/644	22/22279	0.86015	Glyma.07G126200	1	Bias parent	P1×P2			BP	purine ribonucleotide metabolic process	25/1649	258/16967	1	Glyma.01G007200/Glyma.01G208000/Glyma.03G055900/Glyma.03G239000/Glyma.04G092400/Glyma.05G045200/Glyma.05G060500/Glyma.07G049600/Glyma.08G285700/Glyma.09G153900/Glyma.10G201100/Glyma.11G031200/Glyma.11G088000/Glyma.11G247600/Glyma.12G183400/Glyma.13G045400/Glyma.13G146200/Glyma.13G317600/Glyma.15G263100/Glyma.17G044300/Glyma.17G127400/Glyma.17G138800/Glyma.18G232000/Glyma.19G260000/Glyma.20G058000	25	F12
MF	GTP binding	12/644	400/22279	0.86015	Glyma.01G194500/Glyma.08G124300/Glyma.08G157800/Glyma.08G347400/Glyma.09G026100/Glyma.10G235100/Glyma.13G146600/Glyma.13G179400/Glyma.15G041600/Glyma.16G040100/Glyma.18G158900/Glyma.19G186300	12	Bias parent	P1×P2			BP	pyrimidine nucleotide biosynthetic process	5/1649	50/16967	1	Glyma.05G045200/Glyma.08G333400/Glyma.12G114500/Glyma.15G266600/Glyma.17G127400	5	F12
MF	guanyl ribonucleotide binding	12/644	400/22279	0.86015	Glyma.01G194500/Glyma.08G124300/Glyma.08G157800/Glyma.08G347400/Glyma.09G026100/Glyma.10G235100/Glyma.13G146600/Glyma.13G179400/Glyma.15G041600/Glyma.16G040100/Glyma.18G158900/Glyma.19G186300	12	Bias parent	P1×P2			BP	glucan catabolic process	5/1649	50/16967	1	Glyma.05G216400/Glyma.05G236400/Glyma.10G017000/Glyma.14G045000/Glyma.16G073500	5	F12
MF	modified amino acid binding	1/644	23/22279	0.86015	Glyma.14G031000	1	Bias parent	P1×P2			BP	cellulose catabolic process	3/1649	29/16967	1	Glyma.05G216400/Glyma.05G236400/Glyma.10G017000	3	F12
MF	alcohol binding	2/644	58/22279	0.86015	Glyma.01G018800/Glyma.03G066200	2	Bias parent	P1×P2			BP	positive regulation of protein modification process	3/1649	29/16967	1	Glyma.02G206500/Glyma.03G165600/Glyma.18G043200	3	F12
MF	actin filament binding	3/644	93/22279	0.86015	Glyma.05G243900/Glyma.13G281900/Glyma.15G266300	3	Bias parent	P1×P2			BP	lipid translocation	3/1649	29/16967	1	Glyma.04G166100/Glyma.06G315100/Glyma.15G215400	3	F12
MF	serine hydrolase activity	7/644	232/22279	0.86015	Glyma.03G070300/Glyma.08G245500/Glyma.12G031800/Glyma.12G179600/Glyma.13G237200/Glyma.20G133300/Glyma.20G199000	7	Bias parent	P1×P2			BP	beta-glucan catabolic process	3/1649	29/16967	1	Glyma.05G216400/Glyma.05G236400/Glyma.10G017000	3	F12
MF	vitamin binding	6/644	199/22279	0.86015	Glyma.03G167900/Glyma.06G107800/Glyma.07G153100/Glyma.11G021500/Glyma.13G094700/Glyma.16G203600	6	Bias parent	P1×P2			BP	pectin catabolic process	13/1649	134/16967	1	Glyma.01G006800/Glyma.04G236200/Glyma.05G044000/Glyma.05G236800/Glyma.06G128500/Glyma.08G356800/Glyma.09G234800/Glyma.10G125000/Glyma.11G244900/Glyma.15G184400/Glyma.17G126500/Glyma.19G212600/Glyma.20G077300	13	F12
MF	guanyl nucleotide binding	12/644	411/22279	0.86015	Glyma.01G194500/Glyma.08G124300/Glyma.08G157800/Glyma.08G347400/Glyma.09G026100/Glyma.10G235100/Glyma.13G146600/Glyma.13G179400/Glyma.15G041600/Glyma.16G040100/Glyma.18G158900/Glyma.19G186300	12	Bias parent	P1×P2			BP	cation homeostasis	17/1649	176/16967	1	Glyma.01G178500/Glyma.02G226500/Glyma.03G171500/Glyma.03G175200/Glyma.03G243000/Glyma.06G189900/Glyma.07G149600/Glyma.11G232600/Glyma.13G163900/Glyma.13G272000/Glyma.14G004500/Glyma.14G134100/Glyma.14G193400/Glyma.15G162600/Glyma.17G061800/Glyma.17G160800/Glyma.18G063200	17	F12
MF	NAD+ kinase activity	1/644	26/22279	0.86015	Glyma.09G254500	1	Bias parent	P1×P2			BP	glucan metabolic process	24/1649	249/16967	1	Glyma.04G011900/Glyma.05G216400/Glyma.05G236400/Glyma.06G011700/Glyma.06G302300/Glyma.07G049900/Glyma.08G330700/Glyma.09G148900/Glyma.09G208300/Glyma.10G017000/Glyma.10G041400/Glyma.10G251700/Glyma.11G116600/Glyma.11G193600/Glyma.12G042400/Glyma.12G080100/Glyma.12G191700/Glyma.13G310300/Glyma.14G045000/Glyma.16G018500/Glyma.16G073500/Glyma.16G200600/Glyma.17G072200/Glyma.20G012300	24	F12
MF	calcium-dependent phospholipid binding	1/644	26/22279	0.86015	Glyma.13G088700	1	Bias parent	P1×P2			BP	carboxylic acid transport	6/1649	61/16967	1	Glyma.02G097700/Glyma.04G092100/Glyma.05G233300/Glyma.08G272600/Glyma.09G118900/Glyma.16G065900	6	F12
MF	CoA hydrolase activity	1/644	26/22279	0.86015	Glyma.16G209300	1	Bias parent	P1×P2			BP	organic cyclic compound catabolic process	28/1649	291/16967	1	Glyma.02G224800/Glyma.02G278600/Glyma.05G222300/Glyma.06G078200/Glyma.07G050300/Glyma.07G097000/Glyma.07G105400/Glyma.08G171800/Glyma.08G345000/Glyma.08G359100/Glyma.10G058200/Glyma.11G180500/Glyma.12G093100/Glyma.12G158600/Glyma.13G240600/Glyma.13G314100/Glyma.14G021600/Glyma.14G061200/Glyma.14G062300/Glyma.14G191500/Glyma.15G255200/Glyma.16G043500/Glyma.16G083500/Glyma.16G161600/Glyma.18G193400…	28	F12
MF	amino acid binding	1/644	26/22279	0.86015	Glyma.06G107800	1	Bias parent	P1×P2			BP	plant-type primary cell wall biogenesis	4/1649	40/16967	1	Glyma.08G330700/Glyma.12G191700/Glyma.13G310300/Glyma.17G072200	4	F12
MF	oxidoreductase activity, acting on a sulfur group of donors, disulfide as acceptor	1/644	26/22279	0.86015	Glyma.09G004400	1	Bias parent	P1×P2			BP	phloem or xylem histogenesis	4/1649	40/16967	1	Glyma.02G000700/Glyma.04G190300/Glyma.06G175200/Glyma.10G000500	4	F12
MF	ATPase-coupled intramembrane lipid transporter activity	1/644	26/22279	0.86015	Glyma.04G166100	1	Bias parent	P1×P2			BP	nucleoside diphosphate phosphorylation	9/1649	93/16967	1	Glyma.01G007200/Glyma.04G092400/Glyma.07G049600/Glyma.09G153900/Glyma.10G201100/Glyma.11G247600/Glyma.13G045400/Glyma.13G146200/Glyma.19G260000	9	F12
MF	endonuclease activity, active with either ribo- or deoxyribonucleic acids and producing 5'-phosphomonoesters	2/644	62/22279	0.86015	Glyma.11G049900/Glyma.14G021600	2	Bias parent	P1×P2			BP	SCF-dependent proteasomal ubiquitin-dependent protein catabolic process	9/1649	93/16967	1	Glyma.01G128200/Glyma.02G254300/Glyma.04G120000/Glyma.06G095400/Glyma.06G277000/Glyma.13G367200/Glyma.13G368900/Glyma.14G118200/Glyma.17G107400	9	F12
MF	1-phosphatidylinositol binding	1/644	27/22279	0.86015	Glyma.04G098000	1	Bias parent	P1×P2			BP	glucan biosynthetic process	13/1649	135/16967	1	Glyma.04G011900/Glyma.06G011700/Glyma.07G049900/Glyma.08G330700/Glyma.09G148900/Glyma.10G041400/Glyma.11G116600/Glyma.12G042400/Glyma.12G191700/Glyma.13G310300/Glyma.16G018500/Glyma.16G200600/Glyma.17G072200	13	F12
MF	phosphofructokinase activity	1/644	27/22279	0.86015	Glyma.08G199800	1	Bias parent	P1×P2			BP	hydrogen peroxide metabolic process	15/1649	156/16967	1	Glyma.02G209000/Glyma.04G220600/Glyma.06G145300/Glyma.08G179700/Glyma.09G277800/Glyma.10G222500/Glyma.10G291100/Glyma.12G129500/Glyma.14G201800/Glyma.14G223500/Glyma.15G052700/Glyma.18G040100/Glyma.18G211100/Glyma.19G148800/Glyma.19G190800	15	F12
MF	snoRNA binding	1/644	27/22279	0.86015	Glyma.07G102600	1	Bias parent	P1×P2			BP	hydrogen peroxide catabolic process	15/1649	156/16967	1	Glyma.02G209000/Glyma.04G220600/Glyma.06G145300/Glyma.08G179700/Glyma.09G277800/Glyma.10G222500/Glyma.10G291100/Glyma.12G129500/Glyma.14G201800/Glyma.14G223500/Glyma.15G052700/Glyma.18G040100/Glyma.18G211100/Glyma.19G148800/Glyma.19G190800	15	F12
MF	intramembrane lipid transporter activity	1/644	27/22279	0.86015	Glyma.04G166100	1	Bias parent	P1×P2			BP	NADP metabolic process	5/1649	51/16967	1	Glyma.02G120200/Glyma.02G241200/Glyma.11G093600/Glyma.16G063200/Glyma.19G082300	5	F12
MF	SNAP receptor activity	2/644	64/22279	0.86015	Glyma.01G015600/Glyma.10G082400	2	Bias parent	P1×P2			BP	cellular glucan metabolic process	23/1649	240/16967	1	Glyma.04G011900/Glyma.05G216400/Glyma.05G236400/Glyma.06G011700/Glyma.06G302300/Glyma.07G049900/Glyma.08G330700/Glyma.09G148900/Glyma.09G208300/Glyma.10G017000/Glyma.10G041400/Glyma.10G251700/Glyma.11G116600/Glyma.11G193600/Glyma.12G042400/Glyma.12G080100/Glyma.12G191700/Glyma.13G310300/Glyma.16G018500/Glyma.16G073500/Glyma.16G200600/Glyma.17G072200/Glyma.20G012300	23	F12
MF	3-oxo-arachidoyl-CoA synthase activity	1/644	28/22279	0.86015	Glyma.14G074300	1	Bias parent	P1×P2			BP	proline metabolic process	2/1649	19/16967	1	Glyma.01G099800/Glyma.18G034300	2	F12
MF	3-oxo-cerotoyl-CoA synthase activity	1/644	28/22279	0.86015	Glyma.14G074300	1	Bias parent	P1×P2			BP	lysine biosynthetic process via diaminopimelate	2/1649	19/16967	1	Glyma.10G238800/Glyma.20G155600	2	F12
MF	3-oxo-lignoceronyl-CoA synthase activity	1/644	28/22279	0.86015	Glyma.14G074300	1	Bias parent	P1×P2			BP	nicotinamide nucleotide biosynthetic process	2/1649	19/16967	1	Glyma.05G007600/Glyma.11G093600	2	F12
MF	very-long-chain 3-ketoacyl-CoA synthase activity	1/644	28/22279	0.86015	Glyma.14G074300	1	Bias parent	P1×P2			BP	diaminopimelate metabolic process	2/1649	19/16967	1	Glyma.10G238800/Glyma.20G155600	2	F12
MF	ligase activity, forming carbon-nitrogen bonds	3/644	101/22279	0.86015	Glyma.03G256200/Glyma.13G094700/Glyma.18G041100	3	Bias parent	P1×P2			BP	ceramide biosynthetic process	2/1649	19/16967	1	Glyma.05G226800/Glyma.08G033600	2	F12
MF	protein serine phosphatase activity	4/644	141/22279	0.876175	Glyma.13G211800/Glyma.14G101400/Glyma.15G100900/Glyma.19G069200	4	Bias parent	P1×P2			BP	purine-containing compound catabolic process	2/1649	19/16967	1	Glyma.13G240600/Glyma.20G000200	2	F12
MF	protein threonine phosphatase activity	4/644	141/22279	0.876175	Glyma.13G211800/Glyma.14G101400/Glyma.15G100900/Glyma.19G069200	4	Bias parent	P1×P2			BP	carbohydrate derivative transport	2/1649	19/16967	1	Glyma.01G045800/Glyma.13G340500	2	F12
MF	phosphatidylinositol-4,5-bisphosphate binding	1/644	31/22279	0.876175	Glyma.04G098000	1	Bias parent	P1×P2			BP	regulation of catalytic activity	28/1649	293/16967	1	Glyma.01G018800/Glyma.01G169900/Glyma.03G066200/Glyma.04G042000/Glyma.05G236600/Glyma.06G036300/Glyma.07G155500/Glyma.07G243500/Glyma.07G243600/Glyma.08G043800/Glyma.09G040500/Glyma.09G040600/Glyma.09G059200/Glyma.09G231900/Glyma.11G052500/Glyma.11G073400/Glyma.12G004600/Glyma.12G195900/Glyma.12G222500/Glyma.13G112500/Glyma.13G279100/Glyma.13G306600/Glyma.15G146600/Glyma.17G030200/Glyma.17G030300…	28	F12
MF	protein tyrosine/serine/threonine phosphatase activity	1/644	31/22279	0.876175	Glyma.16G073500	1	Bias parent	P1×P2			BP	cell population proliferation	3/1649	30/16967	1	Glyma.10G066400/Glyma.12G181700/Glyma.13G319200	3	F12
MF	DNA-binding transcription activator activity	1/644	32/22279	0.876175	Glyma.08G329300	1	Bias parent	P1×P2			BP	vegetative to reproductive phase transition of meristem	3/1649	30/16967	1	Glyma.07G013500/Glyma.09G143500/Glyma.10G221500	3	F12
MF	DNA-binding transcription activator activity, RNA polymerase II-specific	1/644	32/22279	0.876175	Glyma.08G329300	1	Bias parent	P1×P2			BP	phospholipid transport	3/1649	30/16967	1	Glyma.04G166100/Glyma.06G315100/Glyma.15G215400	3	F12
MF	beta-galactosidase activity	1/644	32/22279	0.876175	Glyma.08G193500	1	Bias parent	P1×P2			BP	amide transport	3/1649	30/16967	1	Glyma.04G123700/Glyma.05G136200/Glyma.15G017000	3	F12
MF	chitinase activity	1/644	32/22279	0.876175	Glyma.19G221800	1	Bias parent	P1×P2			BP	cellular metal ion homeostasis	9/1649	94/16967	1	Glyma.01G178500/Glyma.02G226500/Glyma.03G175200/Glyma.07G149600/Glyma.11G232600/Glyma.13G163900/Glyma.13G272000/Glyma.14G193400/Glyma.18G063200	9	F12
MF	mannan synthase activity	1/644	32/22279	0.876175	Glyma.13G310300	1	Bias parent	P1×P2			BP	cellular polysaccharide catabolic process	4/1649	41/16967	1	Glyma.05G216400/Glyma.05G236400/Glyma.10G017000/Glyma.16G073500	4	F12
MF	organic acid binding	3/644	110/22279	0.881332	Glyma.01G018800/Glyma.03G066200/Glyma.06G107800	3	Bias parent	P1×P2			BP	nucleotide phosphorylation	9/1649	95/16967	1	Glyma.01G007200/Glyma.04G092400/Glyma.07G049600/Glyma.09G153900/Glyma.10G201100/Glyma.11G247600/Glyma.13G045400/Glyma.13G146200/Glyma.19G260000	9	F12
MF	SNARE binding	3/644	111/22279	0.883185	Glyma.01G015600/Glyma.04G098000/Glyma.10G082400	3	Bias parent	P1×P2			BP	regulation of protein kinase activity	7/1649	74/16967	1	Glyma.01G169900/Glyma.04G042000/Glyma.11G052500/Glyma.11G073400/Glyma.12G195900/Glyma.13G306600/Glyma.18G043200	7	F12
MF	clathrin heavy chain binding	1/644	34/22279	0.883185	Glyma.04G098000	1	Bias parent	P1×P2			BP	purine nucleoside metabolic process	3/1649	31/16967	1	Glyma.11G031200/Glyma.17G138800/Glyma.20G000200	3	F12
MF	beta-mannosidase activity	1/644	35/22279	0.887515	Glyma.10G154400	1	Bias parent	P1×P2			BP	organophosphate catabolic process	8/1649	85/16967	1	Glyma.01G162100/Glyma.01G215100/Glyma.07G031100/Glyma.07G191500/Glyma.08G345000/Glyma.09G011100/Glyma.16G043500/Glyma.16G083500	8	F12
MF	water transmembrane transporter activity	1/644	36/22279	0.893423	Glyma.16G155100	1	Bias parent	P1×P2			BP	'de novo' IMP biosynthetic process	2/1649	20/16967	1	Glyma.01G208000/Glyma.05G060500	2	F12
MF	water channel activity	1/644	36/22279	0.893423	Glyma.16G155100	1	Bias parent	P1×P2			BP	UMP biosynthetic process	2/1649	20/16967	1	Glyma.08G333400/Glyma.12G114500	2	F12
MF	calmodulin binding	5/644	194/22279	0.900675	Glyma.03G093600/Glyma.09G098700/Glyma.11G087500/Glyma.13G281900/Glyma.15G266300	5	Bias parent	P1×P2			BP	pyrimidine ribonucleoside monophosphate metabolic process	2/1649	20/16967	1	Glyma.08G333400/Glyma.12G114500	2	F12
MF	damaged DNA binding	1/644	39/22279	0.911677	Glyma.13G366800	1	Bias parent	P1×P2			BP	pyrimidine ribonucleoside monophosphate biosynthetic process	2/1649	20/16967	1	Glyma.08G333400/Glyma.12G114500	2	F12
MF	NAD binding	3/644	125/22279	0.919299	Glyma.15G118900/Glyma.15G131200/Glyma.17G145100	3	Bias parent	P1×P2			BP	plant-type hypersensitive response	2/1649	20/16967	1	Glyma.05G196800/Glyma.08G004400	2	F12
MF	GTPase activity	7/644	295/22279	0.958381	Glyma.01G194500/Glyma.08G124300/Glyma.09G026100/Glyma.10G235100/Glyma.13G146600/Glyma.16G040100/Glyma.19G186300	7	Bias parent	P1×P2			BP	triglyceride biosynthetic process	2/1649	20/16967	1	Glyma.12G114900/Glyma.19G046000	2	F12
MF	molecular function inhibitor activity	3/644	139/22279	0.964255	Glyma.08G043800/Glyma.09G231900/Glyma.15G184400	3	Bias parent	P1×P2			BP	programmed cell death induced by symbiont	2/1649	20/16967	1	Glyma.05G196800/Glyma.08G004400	2	F12
MF	ribosome binding	1/644	59/22279	0.97426	Glyma.06G136500	1	Bias parent	P1×P2			BP	UMP metabolic process	2/1649	20/16967	1	Glyma.08G333400/Glyma.12G114500	2	F12
MF	minor groove of adenine-thymine-rich DNA binding	1/644	60/22279	0.97426	Glyma.18G036200	1	Bias parent	P1×P2			BP	neutral lipid biosynthetic process	2/1649	20/16967	1	Glyma.12G114900/Glyma.19G046000	2	F12
MF	manganese ion binding	1/644	60/22279	0.97426	Glyma.19G224300	1	Bias parent	P1×P2			BP	acylglycerol biosynthetic process	2/1649	20/16967	1	Glyma.12G114900/Glyma.19G046000	2	F12
MF	omega peptidase activity	2/644	111/22279	0.97426	Glyma.07G126200/Glyma.19G203900	2	Bias parent	P1×P2			BP	biological process involved in interaction with symbiont	2/1649	20/16967	1	Glyma.05G196800/Glyma.08G004400	2	F12
MF	RNA polymerase II cis-regulatory region sequence-specific DNA binding	7/644	327/22279	0.97426	Glyma.03G191100/Glyma.06G036800/Glyma.07G080900/Glyma.07G083500/Glyma.08G152500/Glyma.10G093100/Glyma.15G271900	7	Bias parent	P1×P2			BP	defense response to oomycetes	4/1649	42/16967	1	Glyma.01G155600/Glyma.03G051100/Glyma.11G089100/Glyma.15G074600	4	F12
MF	cis-regulatory region sequence-specific DNA binding	7/644	331/22279	0.97426	Glyma.03G191100/Glyma.06G036800/Glyma.07G080900/Glyma.07G083500/Glyma.08G152500/Glyma.10G093100/Glyma.15G271900	7	Bias parent	P1×P2			BP	response to oomycetes	4/1649	42/16967	1	Glyma.01G155600/Glyma.03G051100/Glyma.11G089100/Glyma.15G074600	4	F12
MF	DNA secondary structure binding	1/644	64/22279	0.97426	Glyma.18G036200	1	Bias parent	P1×P2			BP	cell surface receptor signaling pathway	4/1649	42/16967	1	Glyma.06G035000/Glyma.13G035900/Glyma.16G144000/Glyma.20G182600	4	F12
MF	transaminase activity	1/644	65/22279	0.97426	Glyma.13G094700	1	Bias parent	P1×P2			BP	response to oxidative stress	25/1649	265/16967	1	Glyma.02G209000/Glyma.02G244300/Glyma.04G182000/Glyma.04G220600/Glyma.06G145300/Glyma.06G157800/Glyma.08G179700/Glyma.09G277800/Glyma.10G222500/Glyma.12G081300/Glyma.12G129500/Glyma.13G070900/Glyma.13G155200/Glyma.14G004500/Glyma.14G177200/Glyma.14G201800/Glyma.14G223500/Glyma.15G052700/Glyma.15G106700/Glyma.18G211100/Glyma.19G011400/Glyma.19G011700/Glyma.19G148800/Glyma.19G190800/Glyma.19G240400	25	F12
MF	transferase activity, transferring nitrogenous groups	1/644	65/22279	0.97426	Glyma.13G094700	1	Bias parent	P1×P2			BP	clathrin-dependent endocytosis	5/1649	53/16967	1	Glyma.02G055100/Glyma.04G098000/Glyma.06G099700/Glyma.08G099600/Glyma.14G178700	5	F12
MF	molecular carrier activity	1/644	72/22279	0.987482	Glyma.18G011900	1	Bias parent	P1×P2			BP	regulation of hydrolase activity	12/1649	128/16967	1	Glyma.01G018800/Glyma.03G066200/Glyma.06G036300/Glyma.07G155500/Glyma.07G243500/Glyma.07G243600/Glyma.09G040500/Glyma.09G040600/Glyma.09G059200/Glyma.15G146600/Glyma.17G030200/Glyma.17G030300	12	F12
MF	heat shock protein binding	1/644	73/22279	0.987482	Glyma.17G133600	1	Bias parent	P1×P2			BP	chemical homeostasis	26/1649	276/16967	1	Glyma.01G007200/Glyma.01G178500/Glyma.02G226500/Glyma.03G171500/Glyma.03G175200/Glyma.03G243000/Glyma.04G026500/Glyma.05G180100/Glyma.06G189900/Glyma.07G149600/Glyma.07G217900/Glyma.08G054700/Glyma.11G232600/Glyma.13G048200/Glyma.13G163900/Glyma.13G272000/Glyma.14G004500/Glyma.14G134100/Glyma.14G193400/Glyma.14G207500/Glyma.14G216800/Glyma.15G162600/Glyma.17G061800/Glyma.17G160800/Glyma.18G063200…	26	F12
MF	polygalacturonase activity	1/644	74/22279	0.987482	Glyma.06G153900	1	Bias parent	P1×P2			BP	regulation of cyclin-dependent protein serine/threonine kinase activity	6/1649	64/16967	1	Glyma.01G169900/Glyma.04G042000/Glyma.11G052500/Glyma.11G073400/Glyma.12G195900/Glyma.13G306600	6	F12
MF	unfolded protein binding	3/644	182/22279	0.987482	Glyma.06G157800/Glyma.15G106700/Glyma.16G002500	3	Bias parent	P1×P2			BP	inorganic anion transport	6/1649	64/16967	1	Glyma.01G157100/Glyma.04G092100/Glyma.09G157900/Glyma.16G208400/Glyma.18G141900/Glyma.19G089800	6	F12
MF	primary active transmembrane transporter activity	6/644	337/22279	0.987482	Glyma.03G101000/Glyma.03G175200/Glyma.06G189900/Glyma.08G072400/Glyma.14G127800/Glyma.14G134100	6	Bias parent	P1×P2			BP	regulation of cyclin-dependent protein kinase activity	6/1649	64/16967	1	Glyma.01G169900/Glyma.04G042000/Glyma.11G052500/Glyma.11G073400/Glyma.12G195900/Glyma.13G306600	6	F12
MF	histone binding	1/644	90/22279	0.987482	Glyma.01G181200	1	Bias parent	P1×P2			BP	protein glycosylation	19/1649	203/16967	1	Glyma.02G181500/Glyma.04G083800/Glyma.05G175000/Glyma.05G199900/Glyma.06G085200/Glyma.06G085300/Glyma.08G132300/Glyma.10G165600/Glyma.11G184200/Glyma.12G080300/Glyma.12G193600/Glyma.13G127300/Glyma.13G161100/Glyma.13G308900/Glyma.17G025900/Glyma.18G179500/Glyma.19G003100/Glyma.19G189300/Glyma.20G223600	19	F12
MF	aspartyl esterase activity	1/644	97/22279	0.996894	Glyma.15G184400	1	Bias parent	P1×P2			BP	macromolecule glycosylation	19/1649	203/16967	1	Glyma.02G181500/Glyma.04G083800/Glyma.05G175000/Glyma.05G199900/Glyma.06G085200/Glyma.06G085300/Glyma.08G132300/Glyma.10G165600/Glyma.11G184200/Glyma.12G080300/Glyma.12G193600/Glyma.13G127300/Glyma.13G161100/Glyma.13G308900/Glyma.17G025900/Glyma.18G179500/Glyma.19G003100/Glyma.19G189300/Glyma.20G223600	19	F12
MF	protein heterodimerization activity	1/644	133/22279	0.998931	Glyma.08G329300	1	Bias parent	P1×P2			BP	inorganic ion homeostasis	17/1649	182/16967	1	Glyma.01G178500/Glyma.02G226500/Glyma.03G171500/Glyma.03G175200/Glyma.03G243000/Glyma.06G189900/Glyma.07G149600/Glyma.11G232600/Glyma.13G163900/Glyma.13G272000/Glyma.14G004500/Glyma.14G134100/Glyma.14G193400/Glyma.15G162600/Glyma.17G061800/Glyma.17G160800/Glyma.18G063200	17	F12
MF	electron transfer activity	2/644	216/22279	0.998931	Glyma.01G230900/Glyma.12G212100	2	Bias parent	P1×P2			BP	ribonucleoside diphosphate metabolic process	9/1649	97/16967	1	Glyma.01G007200/Glyma.04G092400/Glyma.07G049600/Glyma.09G153900/Glyma.10G201100/Glyma.11G247600/Glyma.13G045400/Glyma.13G146200/Glyma.19G260000	9	F12
MF	catalytic activity, acting on DNA	2/644	218/22279	0.998931	Glyma.12G028400/Glyma.13G366800	2	Bias parent	P1×P2			BP	mitotic cytokinesis	4/1649	43/16967	1	Glyma.08G330700/Glyma.12G191700/Glyma.13G310300/Glyma.17G072200	4	F12
MF	catalytic activity, acting on RNA	7/644	498/22279	0.998931	Glyma.03G020100/Glyma.03G151800/Glyma.11G049900/Glyma.11G180500/Glyma.12G093100/Glyma.14G021600/Glyma.18G000800	7	Bias parent	P1×P2			BP	cytoskeleton-dependent cytokinesis	4/1649	43/16967	1	Glyma.08G330700/Glyma.12G191700/Glyma.13G310300/Glyma.17G072200	4	F12
MF	mRNA binding	4/644	345/22279	0.998931	Glyma.04G012700/Glyma.04G098600/Glyma.11G013900/Glyma.13G062200	4	Bias parent	P1×P2			BP	glycoprotein biosynthetic process	19/1649	204/16967	1	Glyma.02G181500/Glyma.04G083800/Glyma.05G175000/Glyma.05G199900/Glyma.06G085200/Glyma.06G085300/Glyma.08G132300/Glyma.10G165600/Glyma.11G184200/Glyma.12G080300/Glyma.12G193600/Glyma.13G127300/Glyma.13G161100/Glyma.13G308900/Glyma.17G025900/Glyma.18G179500/Glyma.19G003100/Glyma.19G189300/Glyma.20G223600	19	F12
MF	catalytic activity, acting on a tRNA	1/644	167/22279	0.998931	Glyma.03G151800	1	Bias parent	P1×P2			BP	polyamine biosynthetic process	3/1649	32/16967	1	Glyma.10G248800/Glyma.17G092400/Glyma.20G145000	3	F12
MF	microtubule binding	2/644	240/22279	0.998931	Glyma.02G170500/Glyma.17G236400	2	Bias parent	P1×P2			BP	cytoskeleton-dependent intracellular transport	3/1649	32/16967	1	Glyma.06G254500/Glyma.13G281900/Glyma.15G266300	3	F12
MF	peroxidase activity	1/644	189/22279	0.998931	Glyma.19G011700	1	Bias parent	P1×P2			BP	regulation of membrane lipid distribution	3/1649	32/16967	1	Glyma.04G166100/Glyma.06G315100/Glyma.15G215400	3	F12
MF	oxidoreductase activity, acting on peroxide as acceptor	1/644	190/22279	0.998931	Glyma.19G011700	1	Bias parent	P1×P2			BP	nucleoside phosphate catabolic process	3/1649	32/16967	1	Glyma.08G345000/Glyma.16G043500/Glyma.16G083500	3	F12
MF	transcription coregulator activity	1/644	202/22279	0.998931	Glyma.06G067900	1	Bias parent	P1×P2			BP	glycosyl compound catabolic process	3/1649	32/16967	1	Glyma.05G222300/Glyma.11G129900/Glyma.20G000200	3	F12
MF	antioxidant activity	1/644	232/22279	0.998931	Glyma.19G011700	1	Bias parent	P1×P2			BP	regulation of pH	6/1649	65/16967	1	Glyma.03G171500/Glyma.03G243000/Glyma.06G189900/Glyma.14G134100/Glyma.15G162600/Glyma.17G061800	6	F12
BP	oxylipin metabolic process	2/24	37/16967	0.0786811	Glyma.13G109800/Glyma.16G008700	2	Over parent	P1×P2			BP	membrane lipid metabolic process	12/1649	130/16967	1	Glyma.03G078300/Glyma.05G003600/Glyma.05G226800/Glyma.06G195300/Glyma.08G033600/Glyma.09G254500/Glyma.10G192400/Glyma.11G063600/Glyma.14G004500/Glyma.14G009700/Glyma.18G068800/Glyma.19G133100	12	F12
BP	oxylipin biosynthetic process	2/24	37/16967	0.0786811	Glyma.13G109800/Glyma.16G008700	2	Over parent	P1×P2			BP	regulation of phosphorylation	8/1649	87/16967	1	Glyma.01G169900/Glyma.02G206500/Glyma.04G042000/Glyma.11G052500/Glyma.11G073400/Glyma.12G195900/Glyma.13G306600/Glyma.18G043200	8	F12
BP	lipid oxidation	2/24	66/16967	0.124648	Glyma.16G008700/Glyma.20G009100	2	Over parent	P1×P2			BP	mRNA polyadenylation	2/1649	21/16967	1	Glyma.07G015000/Glyma.08G200500	2	F12
BP	aromatic compound catabolic process	3/24	281/16967	0.124648	Glyma.05G222300/Glyma.07G050300/Glyma.20G009100	3	Over parent	P1×P2			BP	regulation of cell death	2/1649	21/16967	1	Glyma.09G035300/Glyma.17G033800	2	F12
BP	organic cyclic compound catabolic process	3/24	291/16967	0.124648	Glyma.05G222300/Glyma.07G050300/Glyma.20G009100	3	Over parent	P1×P2			BP	pyridine nucleotide biosynthetic process	2/1649	21/16967	1	Glyma.05G007600/Glyma.11G093600	2	F12
BP	negative regulation of transcription, DNA-templated	2/24	104/16967	0.124648	Glyma.01G060300/Glyma.08G038400	2	Over parent	P1×P2			BP	tetrahydrofolate interconversion	2/1649	21/16967	1	Glyma.06G107800/Glyma.14G184500	2	F12
BP	negative regulation of RNA biosynthetic process	2/24	104/16967	0.124648	Glyma.01G060300/Glyma.08G038400	2	Over parent	P1×P2			BP	RNA polyadenylation	2/1649	21/16967	1	Glyma.07G015000/Glyma.08G200500	2	F12
BP	negative regulation of nucleic acid-templated transcription	2/24	104/16967	0.124648	Glyma.01G060300/Glyma.08G038400	2	Over parent	P1×P2			BP	phosphorylated carbohydrate dephosphorylation	2/1649	21/16967	1	Glyma.07G191500/Glyma.09G011100	2	F12
BP	negative regulation of RNA metabolic process	2/24	108/16967	0.124648	Glyma.01G060300/Glyma.08G038400	2	Over parent	P1×P2			BP	inorganic anion transmembrane transport	2/1649	21/16967	1	Glyma.01G157100/Glyma.04G092100	2	F12
BP	lipid modification	2/24	124/16967	0.124648	Glyma.16G008700/Glyma.20G009100	2	Over parent	P1×P2			BP	purine nucleotide biosynthetic process	13/1649	142/16967	1	Glyma.01G026800/Glyma.01G208000/Glyma.02G038000/Glyma.03G055900/Glyma.05G045200/Glyma.05G060500/Glyma.07G049600/Glyma.08G285700/Glyma.11G031200/Glyma.15G263100/Glyma.17G127400/Glyma.17G138800/Glyma.19G260000	13	F12
BP	negative regulation of nucleobase-containing compound metabolic process	2/24	129/16967	0.124648	Glyma.01G060300/Glyma.08G038400	2	Over parent	P1×P2			BP	carbohydrate transport	3/1649	33/16967	1	Glyma.06G167000/Glyma.09G043200/Glyma.10G028300	3	F12
BP	DNA catabolic process	1/24	11/16967	0.124648	Glyma.07G050300	1	Over parent	P1×P2			BP	aromatic compound catabolic process	26/1649	281/16967	1	Glyma.02G224800/Glyma.05G222300/Glyma.06G078200/Glyma.07G050300/Glyma.07G097000/Glyma.08G171800/Glyma.08G345000/Glyma.08G359100/Glyma.10G058200/Glyma.11G180500/Glyma.12G093100/Glyma.12G158600/Glyma.13G240600/Glyma.13G314100/Glyma.14G021600/Glyma.14G061200/Glyma.14G062300/Glyma.14G191500/Glyma.15G255200/Glyma.16G043500/Glyma.16G083500/Glyma.16G161600/Glyma.18G193400/Glyma.20G000200/Glyma.20G009100…	26	F12
BP	cellular oxidant detoxification	1/24	11/16967	0.124648	Glyma.04G225500	1	Over parent	P1×P2			BP	mannose metabolic process	1/1649	10/16967	1	Glyma.02G046800	1	F12
BP	chloroplast rRNA processing	1/24	12/16967	0.124648	Glyma.13G145200	1	Over parent	P1×P2			BP	purine nucleoside catabolic process	1/1649	10/16967	1	Glyma.20G000200	1	F12
BP	sucrose catabolic process	1/24	13/16967	0.124648	Glyma.08G143500	1	Over parent	P1×P2			BP	L-serine biosynthetic process	1/1649	10/16967	1	Glyma.07G003400	1	F12
BP	nucleoside catabolic process	1/24	13/16967	0.124648	Glyma.05G222300	1	Over parent	P1×P2			BP	porphyrin-containing compound catabolic process	1/1649	10/16967	1	Glyma.07G097000	1	F12
BP	nucleobase-containing small molecule catabolic process	1/24	13/16967	0.124648	Glyma.05G222300	1	Over parent	P1×P2			BP	sodium ion transport	1/1649	10/16967	1	Glyma.03G243000	1	F12
BP	oligosaccharide catabolic process	1/24	14/16967	0.124648	Glyma.08G143500	1	Over parent	P1×P2			BP	mitotic chromosome condensation	1/1649	10/16967	1	Glyma.09G044100	1	F12
BP	disaccharide catabolic process	1/24	14/16967	0.124648	Glyma.08G143500	1	Over parent	P1×P2			BP	protein kinase C-activating G protein-coupled receptor signaling pathway	1/1649	10/16967	1	Glyma.12G146700	1	F12
BP	protein autophosphorylation	2/24	171/16967	0.128919	Glyma.15G072200/Glyma.18G124500	2	Over parent	P1×P2			BP	negative regulation of DNA replication	1/1649	10/16967	1	Glyma.14G212900	1	F12
BP	pyrimidine-containing compound catabolic process	1/24	18/16967	0.128919	Glyma.05G222300	1	Over parent	P1×P2			BP	regulation of gibberellic acid mediated signaling pathway	1/1649	10/16967	1	Glyma.18G040000	1	F12
BP	negative regulation of macromolecule biosynthetic process	2/24	188/16967	0.128919	Glyma.01G060300/Glyma.08G038400	2	Over parent	P1×P2			BP	peroxisome fission	1/1649	10/16967	1	Glyma.09G224200	1	F12
BP	negative regulation of cellular macromolecule biosynthetic process	2/24	188/16967	0.128919	Glyma.01G060300/Glyma.08G038400	2	Over parent	P1×P2			BP	fatty acid elongation	1/1649	10/16967	1	Glyma.11G063600	1	F12
BP	negative regulation of cellular biosynthetic process	2/24	197/16967	0.128919	Glyma.01G060300/Glyma.08G038400	2	Over parent	P1×P2			BP	retrograde protein transport, ER to cytosol	1/1649	10/16967	1	Glyma.11G194900	1	F12
BP	negative regulation of biosynthetic process	2/24	201/16967	0.128919	Glyma.01G060300/Glyma.08G038400	2	Over parent	P1×P2			BP	regulation of histone modification	1/1649	10/16967	1	Glyma.03G165600	1	F12
BP	ribonucleoside metabolic process	1/24	27/16967	0.128919	Glyma.05G222300	1	Over parent	P1×P2			BP	tetrapyrrole catabolic process	1/1649	10/16967	1	Glyma.07G097000	1	F12
BP	flavonoid metabolic process	1/24	27/16967	0.128919	Glyma.20G241600	1	Over parent	P1×P2			BP	sodium ion transmembrane transport	1/1649	10/16967	1	Glyma.03G243000	1	F12
BP	flavonoid biosynthetic process	1/24	27/16967	0.128919	Glyma.20G241600	1	Over parent	P1×P2			BP	regulation of photosynthesis, light reaction	1/1649	10/16967	1	Glyma.16G143600	1	F12
BP	negative regulation of nitrogen compound metabolic process	2/24	220/16967	0.128919	Glyma.01G060300/Glyma.08G038400	2	Over parent	P1×P2			BP	very long-chain fatty acid biosynthetic process	1/1649	10/16967	1	Glyma.11G063600	1	F12
BP	regulation of protein-containing complex disassembly	1/24	30/16967	0.128919	Glyma.20G024400	1	Over parent	P1×P2			BP	positive regulation of protein-containing complex disassembly	1/1649	10/16967	1	Glyma.05G243900	1	F12
BP	heterocycle catabolic process	2/24	233/16967	0.128919	Glyma.05G222300/Glyma.07G050300	2	Over parent	P1×P2			BP	regulation of generation of precursor metabolites and energy	1/1649	10/16967	1	Glyma.16G143600	1	F12
BP	cellular response to heat	1/24	31/16967	0.128919	Glyma.17G053700	1	Over parent	P1×P2			BP	histone exchange	1/1649	10/16967	1	Glyma.01G181200	1	F12
BP	cellular nitrogen compound catabolic process	2/24	235/16967	0.128919	Glyma.05G222300/Glyma.07G050300	2	Over parent	P1×P2			BP	'de novo' CTP biosynthetic process	1/1649	10/16967	1	Glyma.15G266600	1	F12
BP	glycosyl compound catabolic process	1/24	32/16967	0.128919	Glyma.05G222300	1	Over parent	P1×P2			BP	mitotic DNA damage checkpoint signaling	1/1649	10/16967	1	Glyma.14G212900	1	F12
BP	negative regulation of cellular metabolic process	2/24	240/16967	0.128919	Glyma.01G060300/Glyma.08G038400	2	Over parent	P1×P2			BP	sodium ion import across plasma membrane	1/1649	10/16967	1	Glyma.03G243000	1	F12
BP	detoxification	1/24	33/16967	0.128919	Glyma.04G225500	1	Over parent	P1×P2			BP	ncRNA transcription	1/1649	10/16967	1	Glyma.02G223000	1	F12
BP	small molecule catabolic process	2/24	249/16967	0.130737	Glyma.05G222300/Glyma.20G009100	2	Over parent	P1×P2			BP	regulation of defense response to fungus	1/1649	10/16967	1	Glyma.06G141400	1	F12
BP	plant-type primary cell wall biogenesis	1/24	40/16967	0.142834	Glyma.12G191700	1	Over parent	P1×P2			BP	endoplasmic reticulum to cytosol transport	1/1649	10/16967	1	Glyma.11G194900	1	F12
BP	benzene-containing compound metabolic process	1/24	46/16967	0.151574	Glyma.20G009100	1	Over parent	P1×P2			BP	negative regulation of DNA-dependent DNA replication	1/1649	10/16967	1	Glyma.14G212900	1	F12
BP	sucrose metabolic process	1/24	48/16967	0.151883	Glyma.08G143500	1	Over parent	P1×P2			BP	regulation of phenylpropanoid metabolic process	1/1649	10/16967	1	Glyma.05G155600	1	F12
BP	DNA-templated transcription, termination	1/24	50/16967	0.155177	Glyma.20G024400	1	Over parent	P1×P2			BP	regulation of anatomical structure morphogenesis	6/1649	67/16967	1	Glyma.02G143400/Glyma.04G161000/Glyma.05G019800/Glyma.06G204400/Glyma.10G031000/Glyma.13G055700	6	F12
BP	clathrin-dependent endocytosis	1/24	53/16967	0.161277	Glyma.06G099700	1	Over parent	P1×P2			BP	monovalent inorganic cation homeostasis	6/1649	67/16967	1	Glyma.03G171500/Glyma.03G243000/Glyma.06G189900/Glyma.14G134100/Glyma.15G162600/Glyma.17G061800	6	F12
BP	cellulose biosynthetic process	1/24	63/16967	0.183969	Glyma.12G191700	1	Over parent	P1×P2			BP	exocytosis	8/1649	89/16967	1	Glyma.02G195300/Glyma.02G232000/Glyma.10G046000/Glyma.10G082400/Glyma.11G144600/Glyma.14G078400/Glyma.16G009800/Glyma.17G129700	8	F12
BP	vesicle budding from membrane	1/24	67/16967	0.186822	Glyma.06G099700	1	Over parent	P1×P2			BP	spindle organization	8/1649	89/16967	1	Glyma.03G255800/Glyma.11G194900/Glyma.11G213500/Glyma.14G085200/Glyma.17G072000/Glyma.17G236400/Glyma.17G239500/Glyma.18G043200	8	F12
BP	negative regulation of cellular process	2/24	367/16967	0.186822	Glyma.01G060300/Glyma.08G038400	2	Over parent	P1×P2			BP	neutral lipid metabolic process	2/1649	22/16967	1	Glyma.12G114900/Glyma.19G046000	2	F12
BP	oligosaccharide metabolic process	1/24	84/16967	0.203863	Glyma.08G143500	1	Over parent	P1×P2			BP	acylglycerol metabolic process	2/1649	22/16967	1	Glyma.12G114900/Glyma.19G046000	2	F12
BP	glycosyl compound metabolic process	1/24	89/16967	0.212246	Glyma.05G222300	1	Over parent	P1×P2			BP	triglyceride metabolic process	2/1649	22/16967	1	Glyma.12G114900/Glyma.19G046000	2	F12
BP	cellulose metabolic process	1/24	92/16967	0.212963	Glyma.12G191700	1	Over parent	P1×P2			BP	establishment or maintenance of cell polarity	2/1649	22/16967	1	Glyma.06G319500/Glyma.13G087500	2	F12
BP	cellular lipid catabolic process	1/24	94/16967	0.213616	Glyma.20G009100	1	Over parent	P1×P2			BP	RNA destabilization	5/1649	56/16967	1	Glyma.08G171800/Glyma.11G180500/Glyma.12G093100/Glyma.13G314100/Glyma.15G255200	5	F12
BP	pyrimidine-containing compound metabolic process	1/24	95/16967	0.213616	Glyma.05G222300	1	Over parent	P1×P2			BP	positive regulation of mRNA catabolic process	5/1649	56/16967	1	Glyma.08G171800/Glyma.11G180500/Glyma.12G093100/Glyma.13G314100/Glyma.15G255200	5	F12
BP	response to abscisic acid	1/24	113/16967	0.23247	Glyma.01G060300	1	Over parent	P1×P2			BP	mRNA destabilization	5/1649	56/16967	1	Glyma.08G171800/Glyma.11G180500/Glyma.12G093100/Glyma.13G314100/Glyma.15G255200	5	F12
BP	response to alcohol	1/24	113/16967	0.23247	Glyma.01G060300	1	Over parent	P1×P2			BP	peptidyl-L-cysteine S-palmitoylation	3/1649	34/16967	1	Glyma.01G053300/Glyma.07G227700/Glyma.08G009800	3	F12
BP	vesicle organization	1/24	138/16967	0.259982	Glyma.06G099700	1	Over parent	P1×P2			BP	peptidyl-S-diacylglycerol-L-cysteine biosynthetic process from peptidyl-cysteine	3/1649	34/16967	1	Glyma.01G053300/Glyma.07G227700/Glyma.08G009800	3	F12
BP	plant-type cell wall biogenesis	1/24	141/16967	0.262096	Glyma.12G191700	1	Over parent	P1×P2			BP	glycosylation	19/1649	209/16967	1	Glyma.02G181500/Glyma.04G083800/Glyma.05G175000/Glyma.05G199900/Glyma.06G085200/Glyma.06G085300/Glyma.08G132300/Glyma.10G165600/Glyma.11G184200/Glyma.12G080300/Glyma.12G193600/Glyma.13G127300/Glyma.13G161100/Glyma.13G308900/Glyma.17G025900/Glyma.18G179500/Glyma.19G003100/Glyma.19G189300/Glyma.20G223600	19	F12
BP	plant-type cell wall organization or biogenesis	1/24	191/16967	0.321636	Glyma.12G191700	1	Over parent	P1×P2			BP	nucleotide biosynthetic process	20/1649	220/16967	1	Glyma.01G026800/Glyma.01G208000/Glyma.02G038000/Glyma.03G055900/Glyma.03G195600/Glyma.05G007600/Glyma.05G045200/Glyma.05G060500/Glyma.05G186900/Glyma.07G049600/Glyma.08G285700/Glyma.08G333400/Glyma.11G031200/Glyma.11G093600/Glyma.12G114500/Glyma.15G263100/Glyma.15G266600/Glyma.17G127400/Glyma.17G138800/Glyma.19G260000	20	F12
BP	protein glycosylation	1/24	203/16967	0.33009	Glyma.06G085300	1	Over parent	P1×P2			BP	'de novo' protein folding	6/1649	68/16967	1	Glyma.02G294900/Glyma.08G175900/Glyma.13G112500/Glyma.14G018700/Glyma.17G133600/Glyma.18G127500	6	F12
BP	macromolecule glycosylation	1/24	203/16967	0.33009	Glyma.06G085300	1	Over parent	P1×P2			BP	regulation of protein serine/threonine kinase activity	6/1649	68/16967	1	Glyma.01G169900/Glyma.04G042000/Glyma.11G052500/Glyma.11G073400/Glyma.12G195900/Glyma.13G306600	6	F12
BP	glycoprotein biosynthetic process	1/24	204/16967	0.33009	Glyma.06G085300	1	Over parent	P1×P2			BP	regulation of mRNA stability	5/1649	57/16967	1	Glyma.08G171800/Glyma.11G180500/Glyma.12G093100/Glyma.13G314100/Glyma.15G255200	5	F12
BP	glycosylation	1/24	209/16967	0.333641	Glyma.06G085300	1	Over parent	P1×P2			BP	seed development	5/1649	57/16967	1	Glyma.02G223000/Glyma.06G133000/Glyma.13G001500/Glyma.18G040000/Glyma.20G068300	5	F12
BP	response to lipid	1/24	215/16967	0.338428	Glyma.01G060300	1	Over parent	P1×P2			BP	regulation of mRNA catabolic process	5/1649	57/16967	1	Glyma.08G171800/Glyma.11G180500/Glyma.12G093100/Glyma.13G314100/Glyma.15G255200	5	F12
BP	polysaccharide biosynthetic process	1/24	228/16967	0.342052	Glyma.12G191700	1	Over parent	P1×P2			BP	acetyl-CoA biosynthetic process	2/1649	23/16967	1	Glyma.07G049600/Glyma.19G260000	2	F12
BP	cell division	1/24	239/16967	0.347155	Glyma.12G191700	1	Over parent	P1×P2			BP	regulation of translational elongation	2/1649	23/16967	1	Glyma.06G136500/Glyma.12G095500	2	F12
BP	glucan metabolic process	1/24	249/16967	0.354737	Glyma.12G191700	1	Over parent	P1×P2			BP	oligopeptide transport	2/1649	23/16967	1	Glyma.05G136200/Glyma.15G017000	2	F12
BP	membrane organization	1/24	288/16967	0.392788	Glyma.06G099700	1	Over parent	P1×P2			BP	folic acid-containing compound biosynthetic process	2/1649	23/16967	1	Glyma.08G347400/Glyma.18G158900	2	F12
BP	rRNA metabolic process	1/24	316/16967	0.411994	Glyma.13G145200	1	Over parent	P1×P2			BP	peptide transport	2/1649	23/16967	1	Glyma.05G136200/Glyma.15G017000	2	F12
BP	methylation	1/24	325/16967	0.414926	Glyma.08G175700	1	Over parent	P1×P2			BP	mRNA modification	2/1649	23/16967	1	Glyma.16G217600/Glyma.20G187000	2	F12
BP	auxin-activated signaling pathway	1/24	393/16967	0.459339	Glyma.07G134800	1	Over parent	P1×P2			BP	endoplasmic reticulum unfolded protein response	2/1649	23/16967	1	Glyma.04G121000/Glyma.06G317800	2	F12
BP	cellular response to auxin stimulus	1/24	393/16967	0.459339	Glyma.07G134800	1	Over parent	P1×P2			BP	nicotinamide nucleotide metabolic process	2/1649	23/16967	1	Glyma.05G007600/Glyma.11G093600	2	F12
BP	response to auxin	1/24	410/16967	0.470187	Glyma.07G134800	1	Over parent	P1×P2			BP	regulation of kinase activity	7/1649	80/16967	1	Glyma.01G169900/Glyma.04G042000/Glyma.11G052500/Glyma.11G073400/Glyma.12G195900/Glyma.13G306600/Glyma.18G043200	7	F12
BP	ribosome biogenesis	1/24	437/16967	0.480775	Glyma.13G145200	1	Over parent	P1×P2			BP	protein palmitoylation	3/1649	35/16967	1	Glyma.01G053300/Glyma.07G227700/Glyma.08G009800	3	F12
BP	protein ubiquitination	1/24	468/16967	0.497015	Glyma.03G202400	1	Over parent	P1×P2			BP	inositol phosphate metabolic process	3/1649	35/16967	1	Glyma.07G191500/Glyma.09G011100/Glyma.10G255000	3	F12
BP	DNA metabolic process	1/24	498/16967	0.511034	Glyma.07G050300	1	Over parent	P1×P2			BP	protein processing involved in protein targeting to mitochondrion	1/1649	11/16967	1	Glyma.13G195700	1	F12
CC	peroxisome	2/30	126/21541	0.138077	Glyma.13G109800/Glyma.20G009100	2	Over parent	P1×P2			BP	NAD biosynthetic process	1/1649	11/16967	1	Glyma.05G007600	1	F12
CC	microbody	2/30	126/21541	0.138077	Glyma.13G109800/Glyma.20G009100	2	Over parent	P1×P2			BP	photorespiration	1/1649	11/16967	1	Glyma.13G046200	1	F12
CC	cell-cell junction	2/30	228/21541	0.138077	Glyma.13G076900/Glyma.18G124500	2	Over parent	P1×P2			BP	attachment of GPI anchor to protein	1/1649	11/16967	1	Glyma.05G003600	1	F12
CC	plasmodesma	2/30	228/21541	0.138077	Glyma.13G076900/Glyma.18G124500	2	Over parent	P1×P2			BP	protein-tetrapyrrole linkage	1/1649	11/16967	1	Glyma.09G088500	1	F12
CC	symplast	2/30	228/21541	0.138077	Glyma.13G076900/Glyma.18G124500	2	Over parent	P1×P2			BP	TOR signaling	1/1649	11/16967	1	Glyma.01G224700	1	F12
CC	anchoring junction	2/30	228/21541	0.138077	Glyma.13G076900/Glyma.18G124500	2	Over parent	P1×P2			BP	aldehyde biosynthetic process	1/1649	11/16967	1	Glyma.13G146200	1	F12
CC	cell junction	2/30	229/21541	0.138077	Glyma.13G076900/Glyma.18G124500	2	Over parent	P1×P2			BP	carbohydrate phosphorylation	1/1649	11/16967	1	Glyma.10G255000	1	F12
CC	clathrin-coated pit	1/30	49/21541	0.179693	Glyma.06G099700	1	Over parent	P1×P2			BP	regulation of lipid biosynthetic process	1/1649	11/16967	1	Glyma.03G165600	1	F12
CC	plasma membrane region	1/30	50/21541	0.179693	Glyma.06G099700	1	Over parent	P1×P2			BP	developmental cell growth	1/1649	11/16967	1	Glyma.09G157600	1	F12
CC	clathrin-coated vesicle	1/30	66/21541	0.211212	Glyma.06G099700	1	Over parent	P1×P2			BP	inositol phosphorylation	1/1649	11/16967	1	Glyma.10G255000	1	F12
CC	trans-Golgi network	1/30	164/21541	0.400613	Glyma.12G191700	1	Over parent	P1×P2			BP	translational elongation	5/1649	58/16967	1	Glyma.01G145400/Glyma.06G136500/Glyma.08G036300/Glyma.09G193300/Glyma.12G095500	5	F12
CC	Golgi apparatus subcompartment	1/30	187/21541	0.400613	Glyma.12G191700	1	Over parent	P1×P2			BP	pyruvate metabolic process	10/1649	114/16967	1	Glyma.01G007200/Glyma.04G092400/Glyma.05G227400/Glyma.07G049600/Glyma.09G153900/Glyma.10G201100/Glyma.11G247600/Glyma.13G045400/Glyma.13G146200/Glyma.19G260000	10	F12
CC	chloroplast thylakoid membrane	1/30	218/21541	0.400613	Glyma.13G145200	1	Over parent	P1×P2			BP	nucleoside diphosphate metabolic process	10/1649	114/16967	1	Glyma.01G007200/Glyma.04G092400/Glyma.07G049600/Glyma.09G153900/Glyma.10G201100/Glyma.11G247600/Glyma.13G045400/Glyma.13G146200/Glyma.16G043500/Glyma.19G260000	10	F12
CC	plastid thylakoid membrane	1/30	218/21541	0.400613	Glyma.13G145200	1	Over parent	P1×P2			BP	movement of cell or subcellular component	13/1649	147/16967	1	Glyma.01G168200/Glyma.02G015500/Glyma.02G170500/Glyma.06G254500/Glyma.06G319500/Glyma.08G205700/Glyma.10G016000/Glyma.11G075100/Glyma.13G087500/Glyma.13G281900/Glyma.14G085200/Glyma.15G266300/Glyma.17G239500	13	F12
CC	thylakoid membrane	1/30	259/21541	0.400613	Glyma.13G145200	1	Over parent	P1×P2			BP	nucleoside phosphate biosynthetic process	20/1649	223/16967	1	Glyma.01G026800/Glyma.01G208000/Glyma.02G038000/Glyma.03G055900/Glyma.03G195600/Glyma.05G007600/Glyma.05G045200/Glyma.05G060500/Glyma.05G186900/Glyma.07G049600/Glyma.08G285700/Glyma.08G333400/Glyma.11G031200/Glyma.11G093600/Glyma.12G114500/Glyma.15G263100/Glyma.15G266600/Glyma.17G127400/Glyma.17G138800/Glyma.19G260000	20	F12
CC	photosynthetic membrane	1/30	269/21541	0.400613	Glyma.13G145200	1	Over parent	P1×P2			BP	cytokinin-activated signaling pathway	4/1649	47/16967	1	Glyma.02G085900/Glyma.05G155600/Glyma.09G098600/Glyma.10G157800	4	F12
CC	chloroplast thylakoid	1/30	272/21541	0.400613	Glyma.13G145200	1	Over parent	P1×P2			BP	cellular response to cytokinin stimulus	4/1649	47/16967	1	Glyma.02G085900/Glyma.05G155600/Glyma.09G098600/Glyma.10G157800	4	F12
CC	plastid thylakoid	1/30	272/21541	0.400613	Glyma.13G145200	1	Over parent	P1×P2			BP	plant organ development	11/1649	126/16967	1	Glyma.03G227400/Glyma.05G245900/Glyma.07G132400/Glyma.07G138400/Glyma.10G139700/Glyma.12G022600/Glyma.14G102500/Glyma.17G160800/Glyma.18G181300/Glyma.18G188800/Glyma.19G224300	11	F12
CC	plastid membrane	1/30	359/21541	0.432232	Glyma.13G145200	1	Over parent	P1×P2			BP	nucleotide transport	2/1649	24/16967	1	Glyma.01G045800/Glyma.13G340500	2	F12
CC	cell wall	1/30	493/21541	0.500951	Glyma.10G016100	1	Over parent	P1×P2			BP	nucleoside biosynthetic process	2/1649	24/16967	1	Glyma.11G031200/Glyma.17G138800	2	F12
MF	UDP-glucosyltransferase activity	3/41	137/22279	0.0542009	Glyma.12G191700/Glyma.13G090300/Glyma.20G057500	3	Over parent	P1×P2			BP	RNA interference	2/1649	24/16967	1	Glyma.11G049900/Glyma.14G021600	2	F12
MF	quercetin 3-O-glucosyltransferase activity	2/41	38/22279	0.0542009	Glyma.13G090300/Glyma.20G057500	2	Over parent	P1×P2			BP	production of siRNA involved in RNA interference	2/1649	24/16967	1	Glyma.11G049900/Glyma.14G021600	2	F12
MF	quercetin 7-O-glucosyltransferase activity	2/41	38/22279	0.0542009	Glyma.13G090300/Glyma.20G057500	2	Over parent	P1×P2			BP	nucleobase-containing small molecule biosynthetic process	2/1649	24/16967	1	Glyma.11G031200/Glyma.17G138800	2	F12
MF	endopeptidase inhibitor activity	2/41	74/22279	0.0828857	Glyma.03G068200/Glyma.07G266000	2	Over parent	P1×P2			BP	purine nucleoside biosynthetic process	2/1649	24/16967	1	Glyma.11G031200/Glyma.17G138800	2	F12
MF	peptidase inhibitor activity	2/41	74/22279	0.0828857	Glyma.03G068200/Glyma.07G266000	2	Over parent	P1×P2			BP	ribonucleoside biosynthetic process	2/1649	24/16967	1	Glyma.11G031200/Glyma.17G138800	2	F12
MF	endopeptidase regulator activity	2/41	76/22279	0.0828857	Glyma.03G068200/Glyma.07G266000	2	Over parent	P1×P2			BP	purine ribonucleoside metabolic process	2/1649	24/16967	1	Glyma.11G031200/Glyma.17G138800	2	F12
MF	peptidase regulator activity	2/41	78/22279	0.0828857	Glyma.03G068200/Glyma.07G266000	2	Over parent	P1×P2			BP	purine ribonucleoside biosynthetic process	2/1649	24/16967	1	Glyma.11G031200/Glyma.17G138800	2	F12
MF	C-acyltransferase activity	1/41	12/22279	0.162765	Glyma.20G009100	1	Over parent	P1×P2			BP	tricarboxylic acid metabolic process	2/1649	24/16967	1	Glyma.02G042100/Glyma.02G241200	2	F12
MF	glycopeptide alpha-N-acetylgalactosaminidase activity	1/41	13/22279	0.162765	Glyma.08G143500	1	Over parent	P1×P2			BP	plant organ morphogenesis	2/1649	24/16967	1	Glyma.07G132400/Glyma.18G181300	2	F12
MF	phospholipid binding	2/41	133/22279	0.162765	Glyma.06G099700/Glyma.15G238500	2	Over parent	P1×P2			BP	ribose phosphate biosynthetic process	16/1649	181/16967	1	Glyma.01G026800/Glyma.01G208000/Glyma.02G038000/Glyma.03G055900/Glyma.05G045200/Glyma.05G060500/Glyma.07G049600/Glyma.08G285700/Glyma.08G333400/Glyma.11G031200/Glyma.12G114500/Glyma.15G263100/Glyma.15G266600/Glyma.17G127400/Glyma.17G138800/Glyma.19G260000	16	F12
MF	intramolecular lyase activity	1/41	15/22279	0.162765	Glyma.20G241600	1	Over parent	P1×P2			BP	pentose-phosphate shunt	3/1649	36/16967	1	Glyma.02G120200/Glyma.16G063200/Glyma.19G082300	3	F12
MF	sucrose alpha-glucosidase activity	1/41	19/22279	0.162765	Glyma.08G143500	1	Over parent	P1×P2			BP	stomatal complex development	3/1649	36/16967	1	Glyma.07G008100/Glyma.08G345100/Glyma.18G152800	3	F12
MF	beta-fructofuranosidase activity	1/41	20/22279	0.162765	Glyma.08G143500	1	Over parent	P1×P2			BP	glycoprotein metabolic process	20/1649	225/16967	1	Glyma.02G181500/Glyma.04G083800/Glyma.05G175000/Glyma.05G199900/Glyma.06G085200/Glyma.06G085300/Glyma.08G132300/Glyma.10G165600/Glyma.11G184200/Glyma.12G080300/Glyma.12G193600/Glyma.13G127300/Glyma.13G161100/Glyma.13G308900/Glyma.14G056500/Glyma.17G025900/Glyma.18G179500/Glyma.19G003100/Glyma.19G189300/Glyma.20G223600	20	F12
MF	alpha-glucosidase activity	1/41	20/22279	0.162765	Glyma.08G143500	1	Over parent	P1×P2			BP	oligosaccharide biosynthetic process	4/1649	48/16967	1	Glyma.06G104800/Glyma.08G308600/Glyma.12G005200/Glyma.13G092500	4	F12
MF	UDP-glycosyltransferase activity	3/41	406/22279	0.162765	Glyma.12G191700/Glyma.13G090300/Glyma.20G057500	3	Over parent	P1×P2			BP	nucleoside triphosphate metabolic process	6/1649	71/16967	1	Glyma.05G045200/Glyma.08G333400/Glyma.08G345000/Glyma.15G266600/Glyma.16G083500/Glyma.17G127400	6	F12
MF	catalytic activity, acting on a glycoprotein	1/41	24/22279	0.162765	Glyma.08G143500	1	Over parent	P1×P2			BP	mitochondrial RNA processing	1/1649	12/16967	1	Glyma.05G193600	1	F12
MF	calcium-dependent phospholipid binding	1/41	26/22279	0.162765	Glyma.15G238500	1	Over parent	P1×P2			BP	cellular glucose homeostasis	1/1649	12/16967	1	Glyma.01G007200	1	F12
MF	1-phosphatidylinositol binding	1/41	27/22279	0.162765	Glyma.06G099700	1	Over parent	P1×P2			BP	mitochondrial electron transport, cytochrome c to oxygen	1/1649	12/16967	1	Glyma.01G230900	1	F12
MF	deaminase activity	1/41	27/22279	0.162765	Glyma.05G222300	1	Over parent	P1×P2			BP	protein deglycosylation	1/1649	12/16967	1	Glyma.14G056500	1	F12
MF	phosphatidylinositol-4,5-bisphosphate binding	1/41	31/22279	0.167255	Glyma.06G099700	1	Over parent	P1×P2			BP	chorismate biosynthetic process	1/1649	12/16967	1	Glyma.02G208400	1	F12
MF	clathrin heavy chain binding	1/41	34/22279	0.170569	Glyma.06G099700	1	Over parent	P1×P2			BP	response to nitrate	1/1649	12/16967	1	Glyma.18G141900	1	F12
MF	protein tyrosine phosphatase activity	1/41	42/22279	0.179484	Glyma.02G267900	1	Over parent	P1×P2			BP	polyprenol metabolic process	1/1649	12/16967	1	Glyma.09G198800	1	F12
MF	hydrolase activity, acting on carbon-nitrogen (but not peptide) bonds, in cyclic amidines	1/41	46/22279	0.185511	Glyma.05G222300	1	Over parent	P1×P2			BP	peptidyl-diphthamide metabolic process	1/1649	12/16967	1	Glyma.12G095500	1	F12
MF	oxidoreductase activity, acting on the CH-CH group of donors, NAD or NADP as acceptor	1/41	50/22279	0.189109	Glyma.13G109800	1	Over parent	P1×P2			BP	peptidyl-diphthamide biosynthetic process from peptidyl-histidine	1/1649	12/16967	1	Glyma.12G095500	1	F12
MF	FMN binding	1/41	56/22279	0.204661	Glyma.13G109800	1	Over parent	P1×P2			BP	peptidyl-histidine modification	1/1649	12/16967	1	Glyma.12G095500	1	F12
MF	O-methyltransferase activity	1/41	67/22279	0.217622	Glyma.08G175700	1	Over parent	P1×P2			BP	peptidyl-methionine modification	1/1649	12/16967	1	Glyma.08G210900	1	F12
MF	oxidoreductase activity, acting on diphenols and related substances as donors, oxygen as acceptor	1/41	67/22279	0.217622	Glyma.13G076900	1	Over parent	P1×P2			BP	glyceraldehyde-3-phosphate metabolic process	1/1649	12/16967	1	Glyma.13G146200	1	F12
MF	oxidoreductase activity, acting on single donors with incorporation of molecular oxygen, incorporation of two atoms of oxygen	1/41	67/22279	0.217622	Glyma.16G008700	1	Over parent	P1×P2			BP	lipid storage	1/1649	12/16967	1	Glyma.09G250400	1	F12
MF	RNA polymerase II cis-regulatory region sequence-specific DNA binding	2/41	327/22279	0.219394	Glyma.17G053700/Glyma.20G248100	2	Over parent	P1×P2			BP	primary miRNA processing	1/1649	12/16967	1	Glyma.11G049900	1	F12
MF	cis-regulatory region sequence-specific DNA binding	2/41	331/22279	0.219394	Glyma.17G053700/Glyma.20G248100	2	Over parent	P1×P2			BP	histone H3-K9 demethylation	1/1649	12/16967	1	Glyma.07G189100	1	F12
MF	polygalacturonase activity	1/41	74/22279	0.219394	Glyma.10G016100	1	Over parent	P1×P2			BP	mitotic DNA replication checkpoint signaling	1/1649	12/16967	1	Glyma.14G212900	1	F12
MF	monooxygenase activity	2/41	377/22279	0.237055	Glyma.13G181900/Glyma.14G078600	2	Over parent	P1×P2			BP	carbohydrate homeostasis	1/1649	12/16967	1	Glyma.01G007200	1	F12
MF	calcium ion binding	2/41	389/22279	0.237098	Glyma.08G053500/Glyma.15G238500	2	Over parent	P1×P2			BP	positive regulation of kinase activity	1/1649	12/16967	1	Glyma.18G043200	1	F12
MF	copper ion binding	1/41	107/22279	0.256606	Glyma.13G076900	1	Over parent	P1×P2			BP	glucose homeostasis	1/1649	12/16967	1	Glyma.01G007200	1	F12
MF	SNARE binding	1/41	111/22279	0.259772	Glyma.06G099700	1	Over parent	P1×P2			BP	'de novo' UMP biosynthetic process	1/1649	12/16967	1	Glyma.12G114500	1	F12
MF	iron ion binding	2/41	432/22279	0.259772	Glyma.13G181900/Glyma.14G078600	2	Over parent	P1×P2			BP	regulation of cell division	1/1649	12/16967	1	Glyma.02G122700	1	F12
MF	endonuclease activity	1/41	122/22279	0.272739	Glyma.07G050300	1	Over parent	P1×P2			BP	purine-containing compound transmembrane transport	1/1649	12/16967	1	Glyma.13G340500	1	F12
MF	protein-disulfide reductase activity	1/41	127/22279	0.277149	Glyma.03G210500	1	Over parent	P1×P2			BP	autophagosome maturation	1/1649	12/16967	1	Glyma.11G194900	1	F12
MF	disulfide oxidoreductase activity	1/41	132/22279	0.277149	Glyma.03G210500	1	Over parent	P1×P2			BP	import into cell	1/1649	12/16967	1	Glyma.03G243000	1	F12
MF	oxidoreductase activity, acting on paired donors, with incorporation or reduction of molecular oxygen	2/41	479/22279	0.277173	Glyma.13G181900/Glyma.14G078600	2	Over parent	P1×P2			BP	inorganic cation import across plasma membrane	1/1649	12/16967	1	Glyma.03G243000	1	F12
MF	serine-type endopeptidase activity	1/41	155/22279	0.29812	Glyma.14G222700	1	Over parent	P1×P2			BP	import across plasma membrane	1/1649	12/16967	1	Glyma.03G243000	1	F12
MF	serine hydrolase activity	1/41	232/22279	0.374892	Glyma.14G222700	1	Over parent	P1×P2			BP	inorganic ion import across plasma membrane	1/1649	12/16967	1	Glyma.03G243000	1	F12
MF	mRNA binding	1/41	345/22279	0.493214	Glyma.13G145200	1	Over parent	P1×P2			BP	mitochondrial ADP transmembrane transport	1/1649	12/16967	1	Glyma.13G340500	1	F12
MF	DNA-binding transcription factor activity, RNA polymerase II-specific	1/41	444/22279	0.563886	Glyma.20G248100	1	Over parent	P1×P2			BP	regulation of cytoplasmic translational elongation	1/1649	12/16967	1	Glyma.12G095500	1	F12
BP	chromatin assembly or disassembly	4/61	68/16967	0.0216603	Glyma.02G245000/Glyma.02G245100/Glyma.13G152700/Glyma.14G215100	4	Bias parent	P1×P3			BP	chloroplast RNA modification	1/1649	12/16967	1	Glyma.16G217600	1	F12
BP	protein-DNA complex subunit organization	5/61	151/16967	0.0216603	Glyma.02G245000/Glyma.02G245100/Glyma.13G152700/Glyma.13G156400/Glyma.14G215100	5	Bias parent	P1×P3			BP	mitochondrial ATP transmembrane transport	1/1649	12/16967	1	Glyma.13G340500	1	F12
BP	nucleosome organization	4/61	82/16967	0.0216603	Glyma.02G245000/Glyma.02G245100/Glyma.13G152700/Glyma.14G215100	4	Bias parent	P1×P3			BP	NADPH regeneration	3/1649	37/16967	1	Glyma.02G120200/Glyma.16G063200/Glyma.19G082300	3	F12
BP	DNA metabolic process	8/61	498/16967	0.024675	Glyma.01G187400/Glyma.02G245000/Glyma.02G245100/Glyma.09G120200/Glyma.13G152700/Glyma.13G156400/Glyma.14G003700/Glyma.17G202200	8	Bias parent	P1×P3			BP	response to gravity	3/1649	37/16967	1	Glyma.06G227500/Glyma.08G334700/Glyma.10G258000	3	F12
BP	protein-DNA complex assembly	4/61	116/16967	0.024675	Glyma.02G245000/Glyma.02G245100/Glyma.13G156400/Glyma.14G215100	4	Bias parent	P1×P3			BP	gravitropism	3/1649	37/16967	1	Glyma.06G227500/Glyma.08G334700/Glyma.10G258000	3	F12
BP	nucleosome assembly	3/61	51/16967	0.024675	Glyma.02G245000/Glyma.02G245100/Glyma.14G215100	3	Bias parent	P1×P3			BP	negative regulation of response to stimulus	3/1649	37/16967	1	Glyma.02G208800/Glyma.05G155600/Glyma.18G040000	3	F12
BP	glutamine metabolic process	3/61	51/16967	0.024675	Glyma.04G236900/Glyma.18G061100/Glyma.19G065600	3	Bias parent	P1×P3			BP	proton transmembrane transport	6/1649	72/16967	1	Glyma.06G189900/Glyma.09G056300/Glyma.14G134100/Glyma.15G162600/Glyma.16G015600/Glyma.17G061800	6	F12
BP	DNA replication	4/61	180/16967	0.0636757	Glyma.01G187400/Glyma.13G152700/Glyma.13G156400/Glyma.17G202200	4	Bias parent	P1×P3			BP	glutamine family amino acid catabolic process	2/1649	25/16967	1	Glyma.02G072200/Glyma.09G168900	2	F12
BP	dicarboxylic acid biosynthetic process	2/61	32/16967	0.0775103	Glyma.04G236900/Glyma.19G065600	2	Bias parent	P1×P3			BP	pyrimidine nucleoside monophosphate metabolic process	2/1649	25/16967	1	Glyma.08G333400/Glyma.12G114500	2	F12
BP	glutamine family amino acid biosynthetic process	2/61	46/16967	0.133413	Glyma.04G236900/Glyma.19G065600	2	Bias parent	P1×P3			BP	pyrimidine nucleoside monophosphate biosynthetic process	2/1649	25/16967	1	Glyma.08G333400/Glyma.12G114500	2	F12
BP	embryo sac development	1/61	10/16967	0.229388	Glyma.10G288300	1	Bias parent	P1×P3			BP	pyridine nucleotide metabolic process	2/1649	25/16967	1	Glyma.05G007600/Glyma.11G093600	2	F12
BP	regulation of gibberellic acid mediated signaling pathway	1/61	10/16967	0.229388	Glyma.02G151100	1	Bias parent	P1×P3			BP	mRNA cis splicing, via spliceosome	2/1649	25/16967	1	Glyma.13G092500/Glyma.20G009700	2	F12
BP	post-embryonic plant organ development	1/61	10/16967	0.229388	Glyma.02G151100	1	Bias parent	P1×P3			BP	regulation of microtubule cytoskeleton organization	2/1649	25/16967	1	Glyma.11G213500/Glyma.18G043200	2	F12
BP	oligosaccharide metabolic process	2/61	84/16967	0.229388	Glyma.02G151100/Glyma.03G216300	2	Bias parent	P1×P3			BP	response to gibberellin	4/1649	49/16967	1	Glyma.07G139700/Glyma.17G121000/Glyma.18G040000/Glyma.18G134200	4	F12
BP	nitrogen cycle metabolic process	1/61	11/16967	0.229388	Glyma.14G165000	1	Bias parent	P1×P3			BP	methylation	29/1649	325/16967	1	Glyma.01G004200/Glyma.01G028200/Glyma.01G187700/Glyma.02G037000/Glyma.02G103500/Glyma.04G025700/Glyma.04G032000/Glyma.04G211300/Glyma.04G227700/Glyma.05G193600/Glyma.06G032100/Glyma.06G119400/Glyma.07G048900/Glyma.07G077400/Glyma.07G214700/Glyma.07G228300/Glyma.08G152700/Glyma.08G175700/Glyma.08G261200/Glyma.09G213100/Glyma.09G281800/Glyma.10G030600/Glyma.13G173300/Glyma.14G072300/Glyma.14G217600…	29	F12
BP	response to lipid	3/61	215/16967	0.229388	Glyma.02G151100/Glyma.03G213300/Glyma.06G204100	3	Bias parent	P1×P3			BP	protein folding	25/1649	282/16967	1	Glyma.02G126300/Glyma.02G244300/Glyma.02G294900/Glyma.02G305600/Glyma.03G086200/Glyma.03G122100/Glyma.04G062200/Glyma.05G149900/Glyma.06G114800/Glyma.06G157800/Glyma.08G074200/Glyma.08G175900/Glyma.09G131500/Glyma.13G112500/Glyma.13G311600/Glyma.14G009900/Glyma.14G018700/Glyma.15G106700/Glyma.15G235500/Glyma.16G002500/Glyma.16G088000/Glyma.17G133600/Glyma.18G127500/Glyma.19G011400/Glyma.19G222600	25	F12
BP	protein deglycosylation	1/61	12/16967	0.229388	Glyma.14G056500	1	Bias parent	P1×P3			BP	response to nutrient levels	5/1649	61/16967	1	Glyma.01G224700/Glyma.03G070200/Glyma.12G222500/Glyma.13G279100/Glyma.17G013000	5	F12
BP	polyprenol metabolic process	1/61	12/16967	0.229388	Glyma.14G193100	1	Bias parent	P1×P3			BP	xyloglucan metabolic process	6/1649	73/16967	1	Glyma.06G302300/Glyma.09G208300/Glyma.10G251700/Glyma.11G193600/Glyma.12G080100/Glyma.20G012300	6	F12
BP	negative regulation of macromolecule metabolic process	4/61	371/16967	0.229388	Glyma.01G008700/Glyma.02G245000/Glyma.02G245100/Glyma.06G204100	4	Bias parent	P1×P3			BP	negative regulation of translation	6/1649	73/16967	1	Glyma.06G136500/Glyma.08G171800/Glyma.11G180500/Glyma.12G093100/Glyma.13G314100/Glyma.15G255200	6	F12
BP	negative regulation of nitrogen compound metabolic process	3/61	220/16967	0.229388	Glyma.02G245000/Glyma.02G245100/Glyma.06G204100	3	Bias parent	P1×P3			BP	ion homeostasis	17/1649	196/16967	1	Glyma.01G178500/Glyma.02G226500/Glyma.03G171500/Glyma.03G175200/Glyma.03G243000/Glyma.06G189900/Glyma.07G149600/Glyma.11G232600/Glyma.13G163900/Glyma.13G272000/Glyma.14G004500/Glyma.14G134100/Glyma.14G193400/Glyma.15G162600/Glyma.17G061800/Glyma.17G160800/Glyma.18G063200	17	F12
BP	mitochondrial calcium ion transmembrane transport	1/61	13/16967	0.229388	Glyma.01G178500	1	Bias parent	P1×P3			BP	lipid transport	11/1649	130/16967	1	Glyma.03G040100/Glyma.04G166100/Glyma.05G119100/Glyma.06G109500/Glyma.06G315100/Glyma.08G041800/Glyma.08G232500/Glyma.15G215400/Glyma.17G259000/Glyma.18G210900/Glyma.18G294200	11	F12
BP	calcium import into the mitochondrion	1/61	13/16967	0.229388	Glyma.01G178500	1	Bias parent	P1×P3			BP	hormone biosynthetic process	7/1649	85/16967	1	Glyma.03G151800/Glyma.03G181300/Glyma.11G155400/Glyma.12G174900/Glyma.17G017400/Glyma.19G033900/Glyma.U030300	7	F12
BP	cytosolic calcium ion transport	1/61	13/16967	0.229388	Glyma.01G178500	1	Bias parent	P1×P3			BP	cytokinesis	5/1649	62/16967	1	Glyma.08G330700/Glyma.12G191700/Glyma.13G310300/Glyma.17G072200/Glyma.19G026800	5	F12
BP	calcium ion import	1/61	13/16967	0.229388	Glyma.01G178500	1	Bias parent	P1×P3			BP	auxin polar transport	2/1649	26/16967	1	Glyma.07G217900/Glyma.08G054700	2	F12
BP	organelle fusion	2/61	97/16967	0.229388	Glyma.09G153900/Glyma.10G288300	2	Bias parent	P1×P3			BP	sulfur compound catabolic process	2/1649	26/16967	1	Glyma.07G126200/Glyma.11G129900	2	F12
BP	negative regulation of metabolic process	4/61	384/16967	0.229388	Glyma.01G008700/Glyma.02G245000/Glyma.02G245100/Glyma.06G204100	4	Bias parent	P1×P3			BP	purine-containing compound biosynthetic process	13/1649	153/16967	1	Glyma.01G026800/Glyma.01G208000/Glyma.02G038000/Glyma.03G055900/Glyma.05G045200/Glyma.05G060500/Glyma.07G049600/Glyma.08G285700/Glyma.11G031200/Glyma.15G263100/Glyma.17G127400/Glyma.17G138800/Glyma.19G260000	13	F12
BP	(1->3)-beta-D-glucan metabolic process	1/61	14/16967	0.229388	Glyma.15G074000	1	Bias parent	P1×P3			BP	dolichol-linked oligosaccharide biosynthetic process	1/1649	13/16967	1	Glyma.18G179500	1	F12
BP	(1->3)-beta-D-glucan biosynthetic process	1/61	14/16967	0.229388	Glyma.15G074000	1	Bias parent	P1×P3			BP	nucleoside diphosphate catabolic process	1/1649	13/16967	1	Glyma.16G043500	1	F12
BP	mitochondrial calcium ion homeostasis	1/61	14/16967	0.229388	Glyma.01G178500	1	Bias parent	P1×P3			BP	photosynthetic electron transport in photosystem I	1/1649	13/16967	1	Glyma.07G166400	1	F12
BP	histone demethylation	1/61	15/16967	0.229388	Glyma.11G130600	1	Bias parent	P1×P3			BP	regulation of DNA endoreduplication	1/1649	13/16967	1	Glyma.08G282900	1	F12
BP	arabinan metabolic process	1/61	15/16967	0.229388	Glyma.13G088000	1	Bias parent	P1×P3			BP	regulation of carbohydrate biosynthetic process	1/1649	13/16967	1	Glyma.10G012900	1	F12
BP	arabinan catabolic process	1/61	15/16967	0.229388	Glyma.13G088000	1	Bias parent	P1×P3			BP	dephosphorylation of RNA polymerase II C-terminal domain	1/1649	13/16967	1	Glyma.17G074700	1	F12
BP	cell wall polysaccharide catabolic process	1/61	15/16967	0.229388	Glyma.13G088000	1	Bias parent	P1×P3			BP	protein maturation by iron-sulfur cluster transfer	1/1649	13/16967	1	Glyma.15G163100	1	F12
BP	xylan catabolic process	1/61	15/16967	0.229388	Glyma.13G088000	1	Bias parent	P1×P3			BP	lipid localization	12/1649	142/16967	1	Glyma.03G040100/Glyma.04G166100/Glyma.05G119100/Glyma.06G109500/Glyma.06G315100/Glyma.08G041800/Glyma.08G232500/Glyma.09G250400/Glyma.15G215400/Glyma.17G259000/Glyma.18G210900/Glyma.18G294200	12	F12
BP	regulation of transcription initiation from RNA polymerase II promoter	1/61	15/16967	0.229388	Glyma.03G258000	1	Bias parent	P1×P3			BP	amino acid activation	6/1649	74/16967	1	Glyma.03G110500/Glyma.04G065100/Glyma.06G066300/Glyma.08G043900/Glyma.08G047100/Glyma.10G289600	6	F12
BP	positive regulation of transcription initiation from RNA polymerase II promoter	1/61	15/16967	0.229388	Glyma.03G258000	1	Bias parent	P1×P3			BP	tRNA aminoacylation	6/1649	74/16967	1	Glyma.03G110500/Glyma.04G065100/Glyma.06G066300/Glyma.08G043900/Glyma.08G047100/Glyma.10G289600	6	F12
BP	histone lysine demethylation	1/61	15/16967	0.229388	Glyma.11G130600	1	Bias parent	P1×P3			BP	cellular response to starvation	4/1649	51/16967	1	Glyma.01G224700/Glyma.12G222500/Glyma.13G279100/Glyma.17G013000	4	F12
BP	regulation of DNA-templated transcription, initiation	1/61	15/16967	0.229388	Glyma.03G258000	1	Bias parent	P1×P3			BP	glucose 6-phosphate metabolic process	4/1649	51/16967	1	Glyma.01G007200/Glyma.02G120200/Glyma.16G063200/Glyma.19G082300	4	F12
BP	positive regulation of DNA-templated transcription, initiation	1/61	15/16967	0.229388	Glyma.03G258000	1	Bias parent	P1×P3			BP	endoplasmic reticulum organization	3/1649	39/16967	1	Glyma.06G298500/Glyma.11G037600/Glyma.12G200900	3	F12
BP	negative regulation of cellular metabolic process	3/61	240/16967	0.229388	Glyma.02G245000/Glyma.02G245100/Glyma.06G204100	3	Bias parent	P1×P3			BP	regulation of reproductive process	5/1649	63/16967	1	Glyma.07G013500/Glyma.08G255200/Glyma.10G221500/Glyma.17G066600/Glyma.18G040000	5	F12
BP	protein demethylation	1/61	16/16967	0.229388	Glyma.11G130600	1	Bias parent	P1×P3			BP	negative regulation of cellular amide metabolic process	6/1649	75/16967	1	Glyma.06G136500/Glyma.08G171800/Glyma.11G180500/Glyma.12G093100/Glyma.13G314100/Glyma.15G255200	6	F12
BP	chloride transport	1/61	16/16967	0.229388	Glyma.19G089800	1	Bias parent	P1×P3			BP	regulation of multicellular organismal process	6/1649	75/16967	1	Glyma.03G081700/Glyma.08G255200/Glyma.08G345100/Glyma.17G066600/Glyma.18G040000/Glyma.18G152800	6	F12
BP	protein dealkylation	1/61	16/16967	0.229388	Glyma.11G130600	1	Bias parent	P1×P3			BP	negative regulation of signal transduction	2/1649	27/16967	1	Glyma.05G155600/Glyma.18G040000	2	F12
BP	heterochromatin assembly	1/61	16/16967	0.229388	Glyma.01G008700	1	Bias parent	P1×P3			BP	negative regulation of cell communication	2/1649	27/16967	1	Glyma.05G155600/Glyma.18G040000	2	F12
BP	negative regulation of gene expression, epigenetic	1/61	16/16967	0.229388	Glyma.01G008700	1	Bias parent	P1×P3			BP	negative regulation of signaling	2/1649	27/16967	1	Glyma.05G155600/Glyma.18G040000	2	F12
BP	dicarboxylic acid metabolic process	2/61	110/16967	0.240475	Glyma.04G236900/Glyma.19G065600	2	Bias parent	P1×P3			BP	pteridine-containing compound biosynthetic process	2/1649	27/16967	1	Glyma.08G347400/Glyma.18G158900	2	F12
BP	response to abscisic acid	2/61	113/16967	0.240882	Glyma.03G213300/Glyma.06G204100	2	Bias parent	P1×P3			BP	glycosyl compound biosynthetic process	2/1649	27/16967	1	Glyma.11G031200/Glyma.17G138800	2	F12
BP	response to alcohol	2/61	113/16967	0.240882	Glyma.03G213300/Glyma.06G204100	2	Bias parent	P1×P3			BP	monosaccharide metabolic process	20/1649	233/16967	1	Glyma.01G007200/Glyma.02G046800/Glyma.02G292800/Glyma.04G092400/Glyma.05G222000/Glyma.05G224500/Glyma.07G004200/Glyma.07G050900/Glyma.07G223400/Glyma.10G145300/Glyma.10G291100/Glyma.11G247600/Glyma.12G055900/Glyma.13G045400/Glyma.13G146200/Glyma.16G063200/Glyma.17G035800/Glyma.18G040100/Glyma.19G020700/Glyma.19G082300	20	F12
BP	phenylpropanoid biosynthetic process	1/61	21/16967	0.262915	Glyma.13G173500	1	Bias parent	P1×P3			BP	heterocycle catabolic process	20/1649	233/16967	1	Glyma.02G278600/Glyma.05G222300/Glyma.06G078200/Glyma.07G050300/Glyma.07G097000/Glyma.07G105400/Glyma.08G171800/Glyma.08G345000/Glyma.11G180500/Glyma.12G093100/Glyma.13G240600/Glyma.13G314100/Glyma.14G021600/Glyma.14G061200/Glyma.15G255200/Glyma.16G043500/Glyma.16G083500/Glyma.16G161600/Glyma.20G000200/Glyma.20G116800	20	F12
BP	oligopeptide transport	1/61	23/16967	0.269976	Glyma.13G167700	1	Bias parent	P1×P3			BP	positive regulation of mRNA metabolic process	5/1649	64/16967	1	Glyma.08G171800/Glyma.11G180500/Glyma.12G093100/Glyma.13G314100/Glyma.15G255200	5	F12
BP	peptide transport	1/61	23/16967	0.269976	Glyma.13G167700	1	Bias parent	P1×P3			BP	vesicle localization	3/1649	40/16967	1	Glyma.06G254500/Glyma.13G281900/Glyma.15G266300	3	F12
BP	plastid membrane organization	1/61	24/16967	0.269976	Glyma.14G193100	1	Bias parent	P1×P3			BP	establishment of vesicle localization	3/1649	40/16967	1	Glyma.06G254500/Glyma.13G281900/Glyma.15G266300	3	F12
BP	production of siRNA involved in RNA interference	1/61	24/16967	0.269976	Glyma.01G008700	1	Bias parent	P1×P3			BP	glycolipid metabolic process	6/1649	76/16967	1	Glyma.03G078300/Glyma.05G003600/Glyma.05G226800/Glyma.08G033600/Glyma.10G192400/Glyma.19G133100	6	F12
BP	floral organ development	1/61	24/16967	0.269976	Glyma.02G151100	1	Bias parent	P1×P3			BP	liposaccharide metabolic process	6/1649	76/16967	1	Glyma.03G078300/Glyma.05G003600/Glyma.05G226800/Glyma.08G033600/Glyma.10G192400/Glyma.19G133100	6	F12
BP	demethylation	1/61	24/16967	0.269976	Glyma.11G130600	1	Bias parent	P1×P3			BP	dephosphorylation	19/1649	223/16967	1	Glyma.01G018800/Glyma.02G145600/Glyma.02G228200/Glyma.03G066200/Glyma.07G155500/Glyma.07G191500/Glyma.07G243500/Glyma.07G243600/Glyma.09G011100/Glyma.09G040500/Glyma.09G040600/Glyma.13G165300/Glyma.13G211800/Glyma.15G100900/Glyma.15G146600/Glyma.17G030200/Glyma.17G030300/Glyma.17G038000/Glyma.17G074700	19	F12
BP	endocytosis	2/61	134/16967	0.270204	Glyma.01G153200/Glyma.06G084300	2	Bias parent	P1×P3			BP	very long-chain fatty acid metabolic process	1/1649	14/16967	1	Glyma.11G063600	1	F12
BP	protein stabilization	1/61	26/16967	0.279435	Glyma.15G091900	1	Bias parent	P1×P3			BP	cellular response to nitrogen starvation	1/1649	14/16967	1	Glyma.17G013000	1	F12
BP	flavonoid metabolic process	1/61	27/16967	0.280986	Glyma.20G241600	1	Bias parent	P1×P3			BP	microtubule nucleation	1/1649	14/16967	1	Glyma.03G255800	1	F12
BP	flavonoid biosynthetic process	1/61	27/16967	0.280986	Glyma.20G241600	1	Bias parent	P1×P3			BP	detection of external stimulus	1/1649	14/16967	1	Glyma.09G088500	1	F12
BP	amide transport	1/61	30/16967	0.304489	Glyma.13G167700	1	Bias parent	P1×P3			BP	detection of abiotic stimulus	1/1649	14/16967	1	Glyma.09G088500	1	F12
BP	positive regulation of response to stimulus	1/61	32/16967	0.306178	Glyma.02G151100	1	Bias parent	P1×P3			BP	cell tip growth	1/1649	14/16967	1	Glyma.09G157600	1	F12
BP	nucleus organization	1/61	33/16967	0.306178	Glyma.10G288300	1	Bias parent	P1×P3			BP	negative regulation of G2/M transition of mitotic cell cycle	1/1649	14/16967	1	Glyma.14G212900	1	F12
BP	regulation of cell shape	1/61	36/16967	0.320718	Glyma.15G074000	1	Bias parent	P1×P3			BP	peptidyl-lysine monomethylation	1/1649	14/16967	1	Glyma.07G228300	1	F12
BP	response to cold	1/61	36/16967	0.320718	Glyma.14G193100	1	Bias parent	P1×P3			BP	peptidyl-threonine phosphorylation	1/1649	14/16967	1	Glyma.14G058900	1	F12
BP	secondary metabolite biosynthetic process	1/61	39/16967	0.336464	Glyma.13G173500	1	Bias parent	P1×P3			BP	peptidyl-threonine modification	1/1649	14/16967	1	Glyma.14G058900	1	F12
BP	post-embryonic plant morphogenesis	1/61	39/16967	0.336464	Glyma.02G151100	1	Bias parent	P1×P3			BP	regulation of secondary metabolic process	1/1649	14/16967	1	Glyma.05G155600	1	F12
BP	calcium ion homeostasis	1/61	41/16967	0.344154	Glyma.01G178500	1	Bias parent	P1×P3			BP	mitotic G2/M transition checkpoint	1/1649	14/16967	1	Glyma.14G212900	1	F12
BP	negative regulation of cellular process	3/61	367/16967	0.349508	Glyma.02G245000/Glyma.02G245100/Glyma.06G204100	3	Bias parent	P1×P3			BP	negative regulation of post-embryonic development	1/1649	14/16967	1	Glyma.18G040000	1	F12
BP	sucrose metabolic process	1/61	48/16967	0.368855	Glyma.03G216300	1	Bias parent	P1×P3			BP	detection of stimulus	1/1649	14/16967	1	Glyma.09G088500	1	F12
BP	oligosaccharide biosynthetic process	1/61	48/16967	0.368855	Glyma.02G151100	1	Bias parent	P1×P3			BP	negative regulation of cell cycle G2/M phase transition	1/1649	14/16967	1	Glyma.14G212900	1	F12
BP	cellular response to DNA damage stimulus	3/61	385/16967	0.368855	Glyma.13G152700/Glyma.13G156400/Glyma.17G202200	3	Bias parent	P1×P3			BP	purine ribonucleotide biosynthetic process	11/1649	134/16967	1	Glyma.01G208000/Glyma.03G055900/Glyma.05G045200/Glyma.05G060500/Glyma.07G049600/Glyma.08G285700/Glyma.11G031200/Glyma.15G263100/Glyma.17G127400/Glyma.17G138800/Glyma.19G260000	11	F12
BP	vacuole organization	1/61	59/16967	0.414968	Glyma.09G153900	1	Bias parent	P1×P3			BP	microtubule-based process	27/1649	312/16967	1	Glyma.01G168200/Glyma.02G015500/Glyma.02G170500/Glyma.02G256600/Glyma.03G255800/Glyma.05G031700/Glyma.06G270500/Glyma.08G043300/Glyma.08G081100/Glyma.08G205700/Glyma.09G026100/Glyma.10G016000/Glyma.10G235100/Glyma.11G075100/Glyma.11G179600/Glyma.11G194900/Glyma.11G213500/Glyma.12G093800/Glyma.13G168300/Glyma.13G277800/Glyma.14G017600/Glyma.14G085200/Glyma.16G040100/Glyma.17G072000/Glyma.17G236400…	27	F12
BP	response to salt stress	1/61	64/16967	0.425048	Glyma.03G213300	1	Bias parent	P1×P3			BP	cellular nitrogen compound catabolic process	20/1649	235/16967	1	Glyma.02G278600/Glyma.05G222300/Glyma.06G078200/Glyma.07G050300/Glyma.07G097000/Glyma.07G105400/Glyma.08G171800/Glyma.08G345000/Glyma.11G180500/Glyma.12G093100/Glyma.13G240600/Glyma.13G314100/Glyma.14G021600/Glyma.14G061200/Glyma.15G255200/Glyma.16G043500/Glyma.16G083500/Glyma.16G161600/Glyma.20G000200/Glyma.20G116800	20	F12
BP	nucleoside metabolic process	1/61	67/16967	0.430972	Glyma.01G026800	1	Bias parent	P1×P3			BP	secretion by cell	8/1649	100/16967	1	Glyma.02G195300/Glyma.02G232000/Glyma.10G046000/Glyma.10G082400/Glyma.11G144600/Glyma.14G078400/Glyma.16G009800/Glyma.17G129700	8	F12
BP	plant-type cell wall organization	1/61	74/16967	0.445688	Glyma.07G229000	1	Bias parent	P1×P3			BP	regulation of cellular protein metabolic process	32/1649	367/16967	1	Glyma.01G018800/Glyma.01G169900/Glyma.02G206500/Glyma.03G066200/Glyma.03G165600/Glyma.04G042000/Glyma.04G191500/Glyma.04G228400/Glyma.05G044200/Glyma.06G036300/Glyma.06G136500/Glyma.07G155500/Glyma.07G240000/Glyma.07G243500/Glyma.07G243600/Glyma.08G171800/Glyma.09G040500/Glyma.09G040600/Glyma.09G091700/Glyma.11G052500/Glyma.11G073400/Glyma.11G180500/Glyma.12G093100/Glyma.12G095500/Glyma.12G195900…	32	F12
BP	positive regulation of macromolecule biosynthetic process	3/61	466/16967	0.445688	Glyma.03G258000/Glyma.07G265400/Glyma.13G152700	3	Bias parent	P1×P3			BP	cellular response to nutrient levels	4/1649	53/16967	1	Glyma.01G224700/Glyma.12G222500/Glyma.13G279100/Glyma.17G013000	4	F12
BP	positive regulation of biosynthetic process	3/61	468/16967	0.445688	Glyma.03G258000/Glyma.07G265400/Glyma.13G152700	3	Bias parent	P1×P3			BP	phyllome development	4/1649	53/16967	1	Glyma.07G132400/Glyma.12G022600/Glyma.17G160800/Glyma.18G181300	4	F12
BP	positive regulation of cellular biosynthetic process	3/61	468/16967	0.445688	Glyma.03G258000/Glyma.07G265400/Glyma.13G152700	3	Bias parent	P1×P3			BP	mitochondrial RNA metabolic process	2/1649	28/16967	1	Glyma.05G193600/Glyma.20G187000	2	F12
BP	porphyrin-containing compound metabolic process	1/61	76/16967	0.447224	Glyma.03G213300	1	Bias parent	P1×P3			BP	chromosome condensation	2/1649	28/16967	1	Glyma.09G044100/Glyma.10G163300	2	F12
BP	tetrapyrrole metabolic process	1/61	77/16967	0.447224	Glyma.03G213300	1	Bias parent	P1×P3			BP	plant organ formation	2/1649	28/16967	1	Glyma.07G132400/Glyma.18G181300	2	F12
BP	alcohol biosynthetic process	1/61	78/16967	0.447936	Glyma.14G193100	1	Bias parent	P1×P3			BP	membrane lipid biosynthetic process	9/1649	112/16967	1	Glyma.03G078300/Glyma.05G003600/Glyma.05G226800/Glyma.08G033600/Glyma.11G063600/Glyma.14G004500/Glyma.14G009700/Glyma.18G068800/Glyma.19G133100	9	F12
BP	phenylpropanoid metabolic process	1/61	80/16967	0.453008	Glyma.13G173500	1	Bias parent	P1×P3			BP	protein depolymerization	4/1649	54/16967	1	Glyma.02G055100/Glyma.05G243900/Glyma.08G099600/Glyma.19G164400	4	F12
BP	protein processing	1/61	81/16967	0.453008	Glyma.17G230700	1	Bias parent	P1×P3			BP	organelle localization	16/1649	193/16967	1	Glyma.01G015600/Glyma.01G131300/Glyma.02G089100/Glyma.02G195300/Glyma.02G259100/Glyma.06G254500/Glyma.06G298500/Glyma.08G330800/Glyma.10G082400/Glyma.11G037600/Glyma.11G235600/Glyma.12G200900/Glyma.13G281900/Glyma.14G053400/Glyma.15G266300/Glyma.18G294100	16	F12
BP	cell wall organization or biogenesis	3/61	486/16967	0.453008	Glyma.07G229000/Glyma.13G088000/Glyma.15G074000	3	Bias parent	P1×P3			BP	regulation of carbohydrate metabolic process	1/1649	15/16967	1	Glyma.10G012900	1	F12
BP	glycosyl compound metabolic process	1/61	89/16967	0.45943	Glyma.01G026800	1	Bias parent	P1×P3			BP	isopentenyl diphosphate biosynthetic process	1/1649	15/16967	1	Glyma.03G239000	1	F12
BP	mitochondrial transmembrane transport	1/61	89/16967	0.45943	Glyma.01G178500	1	Bias parent	P1×P3			BP	histone demethylation	1/1649	15/16967	1	Glyma.07G189100	1	F12
BP	glycolytic process	1/61	90/16967	0.45943	Glyma.09G153900	1	Bias parent	P1×P3			BP	rRNA pseudouridine synthesis	1/1649	15/16967	1	Glyma.17G232000	1	F12
BP	nucleotide phosphorylation	1/61	95/16967	0.47061	Glyma.09G153900	1	Bias parent	P1×P3			BP	isopentenyl diphosphate metabolic process	1/1649	15/16967	1	Glyma.03G239000	1	F12
BP	ribose phosphate metabolic process	2/61	312/16967	0.489181	Glyma.01G026800/Glyma.09G153900	2	Bias parent	P1×P3			BP	histone lysine demethylation	1/1649	15/16967	1	Glyma.07G189100	1	F12
BP	phosphorelay signal transduction system	1/61	109/16967	0.500702	Glyma.07G079000	1	Bias parent	P1×P3			BP	regulation of microtubule-based process	2/1649	29/16967	1	Glyma.11G213500/Glyma.18G043200	2	F12
BP	mitotic cell cycle	2/61	337/16967	0.506145	Glyma.01G187400/Glyma.04G088500	2	Bias parent	P1×P3			BP	biological process involved in symbiotic interaction	2/1649	29/16967	1	Glyma.05G196800/Glyma.08G004400	2	F12
BP	positive regulation of molecular function	1/61	117/16967	0.507189	Glyma.03G127800	1	Bias parent	P1×P3			BP	pyridine-containing compound biosynthetic process	2/1649	29/16967	1	Glyma.05G007600/Glyma.11G093600	2	F12
BP	secondary metabolic process	1/61	125/16967	0.522913	Glyma.13G173500	1	Bias parent	P1×P3			BP	root system development	3/1649	42/16967	1	Glyma.03G227400/Glyma.10G139700/Glyma.19G224300	3	F12
BP	regulation of cell communication	1/61	133/16967	0.527663	Glyma.02G151100	1	Bias parent	P1×P3			BP	root development	3/1649	42/16967	1	Glyma.03G227400/Glyma.10G139700/Glyma.19G224300	3	F12
BP	regulation of signaling	1/61	133/16967	0.527663	Glyma.02G151100	1	Bias parent	P1×P3			BP	organelle disassembly	3/1649	42/16967	1	Glyma.02G205700/Glyma.02G206500/Glyma.11G194900	3	F12
BP	mitochondrial transport	1/61	143/16967	0.543812	Glyma.01G178500	1	Bias parent	P1×P3			BP	regulation of transferase activity	7/1649	91/16967	1	Glyma.01G169900/Glyma.04G042000/Glyma.11G052500/Glyma.11G073400/Glyma.12G195900/Glyma.13G306600/Glyma.18G043200	7	F12
BP	alcohol metabolic process	1/61	147/16967	0.54466	Glyma.14G193100	1	Bias parent	P1×P3			BP	cell morphogenesis	8/1649	103/16967	1	Glyma.02G143400/Glyma.04G161000/Glyma.05G019800/Glyma.06G204400/Glyma.09G024700/Glyma.09G157600/Glyma.10G031000/Glyma.13G055700	8	F12
BP	hydrogen peroxide metabolic process	1/61	156/16967	0.551444	Glyma.08G179700	1	Bias parent	P1×P3			BP	tRNA modification	8/1649	103/16967	1	Glyma.01G192900/Glyma.03G151800/Glyma.05G193600/Glyma.08G152700/Glyma.12G095500/Glyma.13G100600/Glyma.14G193600/Glyma.17G017400	8	F12
BP	hydrogen peroxide catabolic process	1/61	156/16967	0.551444	Glyma.08G179700	1	Bias parent	P1×P3			BP	negative regulation of cellular metabolic process	20/1649	240/16967	1	Glyma.01G060300/Glyma.01G169900/Glyma.02G118500/Glyma.03G165600/Glyma.03G200100/Glyma.04G191500/Glyma.05G044200/Glyma.06G036300/Glyma.06G136500/Glyma.08G038400/Glyma.08G171800/Glyma.10G012900/Glyma.10G163300/Glyma.11G073400/Glyma.11G180500/Glyma.12G093100/Glyma.13G314100/Glyma.14G212900/Glyma.15G255200/Glyma.16G161600	20	F12
BP	cellular response to lipid	1/61	161/16967	0.557484	Glyma.02G151100	1	Bias parent	P1×P3			BP	ribonucleotide biosynthetic process	14/1649	173/16967	1	Glyma.01G208000/Glyma.03G055900/Glyma.05G045200/Glyma.05G060500/Glyma.07G049600/Glyma.08G285700/Glyma.08G333400/Glyma.11G031200/Glyma.12G114500/Glyma.15G263100/Glyma.15G266600/Glyma.17G127400/Glyma.17G138800/Glyma.19G260000	14	F12
BP	microtubule cytoskeleton organization	1/61	177/16967	0.571256	Glyma.04G088500	1	Bias parent	P1×P3			BP	protein refolding	3/1649	43/16967	1	Glyma.02G126300/Glyma.04G062200/Glyma.08G175900	3	F12
BP	regulation of organelle organization	1/61	180/16967	0.571256	Glyma.09G153900	1	Bias parent	P1×P3			BP	cellulose metabolic process	7/1649	92/16967	1	Glyma.05G216400/Glyma.05G236400/Glyma.08G330700/Glyma.10G017000/Glyma.12G191700/Glyma.13G310300/Glyma.17G072200	7	F12
BP	ATP metabolic process	1/61	183/16967	0.571256	Glyma.09G153900	1	Bias parent	P1×P3			BP	regulation of flower development	2/1649	30/16967	1	Glyma.08G255200/Glyma.17G066600	2	F12
BP	developmental process involved in reproduction	1/61	186/16967	0.575503	Glyma.02G151100	1	Bias parent	P1×P3			BP	cellular modified amino acid biosynthetic process	2/1649	30/16967	1	Glyma.08G347400/Glyma.18G158900	2	F12
BP	negative regulation of macromolecule biosynthetic process	1/61	188/16967	0.575503	Glyma.06G204100	1	Bias parent	P1×P3			BP	regulation of protein-containing complex disassembly	2/1649	30/16967	1	Glyma.05G243900/Glyma.20G024400	2	F12
BP	cell differentiation	1/61	193/16967	0.578943	Glyma.10G288300	1	Bias parent	P1×P3			BP	regulation of shoot system development	2/1649	30/16967	1	Glyma.08G255200/Glyma.17G066600	2	F12
BP	protein ubiquitination	2/61	468/16967	0.578943	Glyma.01G221300/Glyma.14G003700	2	Bias parent	P1×P3			BP	regulation of DNA-dependent DNA replication	2/1649	30/16967	1	Glyma.08G282900/Glyma.14G212900	2	F12
BP	cellular developmental process	1/61	197/16967	0.578943	Glyma.10G288300	1	Bias parent	P1×P3			BP	sucrose biosynthetic process	1/1649	16/16967	1	Glyma.08G308600	1	F12
BP	cellular response to oxygen-containing compound	1/61	216/16967	0.604822	Glyma.02G151100	1	Bias parent	P1×P3			BP	protein demethylation	1/1649	16/16967	1	Glyma.07G189100	1	F12
BP	response to oxidative stress	1/61	265/16967	0.656882	Glyma.08G179700	1	Bias parent	P1×P3			BP	threonine metabolic process	1/1649	16/16967	1	Glyma.03G250800	1	F12
BP	RNA modification	1/61	278/16967	0.668722	Glyma.19G107000	1	Bias parent	P1×P3			BP	protein dealkylation	1/1649	16/16967	1	Glyma.07G189100	1	F12
BP	membrane organization	1/61	288/16967	0.680148	Glyma.14G193100	1	Bias parent	P1×P3			BP	auxin biosynthetic process	1/1649	16/16967	1	Glyma.11G155400	1	F12
BP	microtubule-based process	1/61	312/16967	0.699077	Glyma.04G088500	1	Bias parent	P1×P3			BP	S-glycoside catabolic process	1/1649	16/16967	1	Glyma.11G129900	1	F12
BP	methylation	1/61	325/16967	0.712103	Glyma.13G173300	1	Bias parent	P1×P3			BP	nucleosome positioning	1/1649	16/16967	1	Glyma.10G163300	1	F12
BP	generation of precursor metabolites and energy	1/61	396/16967	0.776637	Glyma.09G153900	1	Bias parent	P1×P3			BP	NAD metabolic process	1/1649	16/16967	1	Glyma.11G093600	1	F12
CC	protein-DNA complex	7/80	136/21541	6.00197e-05	Glyma.01G187400/Glyma.02G245000/Glyma.02G245100/Glyma.13G334300/Glyma.14G215100/Glyma.15G040200/Glyma.17G202200	7	Bias parent	P1×P3			BP	glycosinolate catabolic process	1/1649	16/16967	1	Glyma.11G129900	1	F12
CC	chromosome	9/80	395/21541	0.000517369	Glyma.01G187400/Glyma.02G245000/Glyma.02G245100/Glyma.09G120200/Glyma.13G152700/Glyma.13G334300/Glyma.14G215100/Glyma.15G040200/Glyma.17G202200	9	Bias parent	P1×P3			BP	glucosinolate catabolic process	1/1649	16/16967	1	Glyma.11G129900	1	F12
CC	nucleosome	5/80	88/21541	0.000517369	Glyma.02G245000/Glyma.02G245100/Glyma.13G334300/Glyma.14G215100/Glyma.15G040200	5	Bias parent	P1×P3			BP	stress granule assembly	1/1649	16/16967	1	Glyma.01G153100	1	F12
CC	DNA packaging complex	5/80	96/21541	0.00059156	Glyma.02G245000/Glyma.02G245100/Glyma.13G334300/Glyma.14G215100/Glyma.15G040200	5	Bias parent	P1×P3			BP	gene silencing by miRNA	1/1649	16/16967	1	Glyma.11G049900	1	F12
CC	nuclear replisome	2/80	19/21541	0.0258691	Glyma.01G187400/Glyma.17G202200	2	Bias parent	P1×P3			BP	production of miRNAs involved in gene silencing by miRNA	1/1649	16/16967	1	Glyma.11G049900	1	F12
CC	phosphopyruvate hydratase complex	1/80	10/21541	0.21645	Glyma.09G153900	1	Bias parent	P1×P3			BP	DNA endoreduplication	1/1649	16/16967	1	Glyma.08G282900	1	F12
CC	ion channel complex	1/80	13/21541	0.21645	Glyma.01G178500	1	Bias parent	P1×P3			BP	cellular response to nitrogen levels	1/1649	16/16967	1	Glyma.17G013000	1	F12
CC	cation channel complex	1/80	13/21541	0.21645	Glyma.01G178500	1	Bias parent	P1×P3			BP	mitotic DNA integrity checkpoint signaling	1/1649	16/16967	1	Glyma.14G212900	1	F12
CC	calcium channel complex	1/80	13/21541	0.21645	Glyma.01G178500	1	Bias parent	P1×P3			BP	phosphatidylinositol-mediated signaling	1/1649	16/16967	1	Glyma.18G027100	1	F12
CC	uniplex complex	1/80	13/21541	0.21645	Glyma.01G178500	1	Bias parent	P1×P3			BP	nucleotide transmembrane transport	1/1649	16/16967	1	Glyma.13G340500	1	F12
CC	1,3-beta-D-glucan synthase complex	1/80	14/21541	0.21645	Glyma.15G074000	1	Bias parent	P1×P3			BP	galacturonan metabolic process	15/1649	185/16967	1	Glyma.01G006800/Glyma.03G019700/Glyma.04G236200/Glyma.05G044000/Glyma.05G236800/Glyma.06G128500/Glyma.08G356800/Glyma.09G234800/Glyma.10G125000/Glyma.11G244900/Glyma.13G058100/Glyma.15G184400/Glyma.17G126500/Glyma.19G212600/Glyma.20G077300	15	F12
CC	MCM complex	1/80	14/21541	0.21645	Glyma.13G156400	1	Bias parent	P1×P3			BP	pectin metabolic process	15/1649	185/16967	1	Glyma.01G006800/Glyma.03G019700/Glyma.04G236200/Glyma.05G044000/Glyma.05G236800/Glyma.06G128500/Glyma.08G356800/Glyma.09G234800/Glyma.10G125000/Glyma.11G244900/Glyma.13G058100/Glyma.15G184400/Glyma.17G126500/Glyma.19G212600/Glyma.20G077300	15	F12
CC	plant-type cell wall	2/80	112/21541	0.251327	Glyma.08G179700/Glyma.13G088000	2	Bias parent	P1×P3			BP	tricarboxylic acid cycle	4/1649	56/16967	1	Glyma.02G042100/Glyma.02G057400/Glyma.02G241200/Glyma.02G288500	4	F12
CC	Golgi stack	1/80	23/21541	0.301006	Glyma.03G213300	1	Bias parent	P1×P3			BP	ribonucleoside triphosphate metabolic process	4/1649	56/16967	1	Glyma.05G045200/Glyma.08G333400/Glyma.15G266600/Glyma.17G127400	4	F12
CC	DNA polymerase complex	1/80	24/21541	0.301006	Glyma.01G187400	1	Bias parent	P1×P3			BP	ribonucleoside triphosphate biosynthetic process	4/1649	56/16967	1	Glyma.05G045200/Glyma.08G333400/Glyma.15G266600/Glyma.17G127400	4	F12
CC	AP-type membrane coat adaptor complex	1/80	34/21541	0.38529	Glyma.01G153200	1	Bias parent	P1×P3			BP	negative regulation of nitrogen compound metabolic process	18/1649	220/16967	1	Glyma.01G060300/Glyma.01G169900/Glyma.02G118500/Glyma.03G165600/Glyma.03G200100/Glyma.04G191500/Glyma.05G044200/Glyma.06G036300/Glyma.06G136500/Glyma.08G038400/Glyma.08G171800/Glyma.10G163300/Glyma.11G073400/Glyma.11G180500/Glyma.12G093100/Glyma.13G314100/Glyma.15G255200/Glyma.16G161600	18	F12
CC	integral component of mitochondrial inner membrane	1/80	48/21541	0.450449	Glyma.01G178500	1	Bias parent	P1×P3			BP	tRNA aminoacylation for protein translation	5/1649	69/16967	1	Glyma.03G110500/Glyma.04G065100/Glyma.06G066300/Glyma.08G043900/Glyma.10G289600	5	F12
CC	intrinsic component of mitochondrial inner membrane	1/80	49/21541	0.450449	Glyma.01G178500	1	Bias parent	P1×P3			BP	serine family amino acid biosynthetic process	4/1649	57/16967	1	Glyma.03G250800/Glyma.06G107800/Glyma.07G003400/Glyma.14G184500	4	F12
CC	plant-type vacuole membrane	1/80	64/21541	0.505474	Glyma.19G089800	1	Bias parent	P1×P3			BP	response to starvation	4/1649	57/16967	1	Glyma.01G224700/Glyma.12G222500/Glyma.13G279100/Glyma.17G013000	4	F12
CC	transporter complex	1/80	75/21541	0.528538	Glyma.01G178500	1	Bias parent	P1×P3			BP	hexose metabolic process	15/1649	187/16967	1	Glyma.01G007200/Glyma.02G046800/Glyma.02G292800/Glyma.04G092400/Glyma.05G222000/Glyma.07G004200/Glyma.07G223400/Glyma.10G145300/Glyma.11G247600/Glyma.13G045400/Glyma.13G146200/Glyma.16G063200/Glyma.17G035800/Glyma.19G020700/Glyma.19G082300	15	F12
CC	lysosome	1/80	76/21541	0.528538	Glyma.08G116900	1	Bias parent	P1×P3			BP	actin filament depolymerization	2/1649	31/16967	1	Glyma.05G243900/Glyma.19G164400	2	F12
CC	extracellular space	1/80	114/21541	0.645351	Glyma.08G116900	1	Bias parent	P1×P3			BP	secretion	8/1649	106/16967	1	Glyma.02G195300/Glyma.02G232000/Glyma.10G046000/Glyma.10G082400/Glyma.11G144600/Glyma.14G078400/Glyma.16G009800/Glyma.17G129700	8	F12
CC	coated membrane	1/80	119/21541	0.645351	Glyma.01G153200	1	Bias parent	P1×P3			BP	regulation of DNA repair	1/1649	17/16967	1	Glyma.05G203100	1	F12
CC	nuclear DNA-directed RNA polymerase complex	1/80	149/21541	0.705327	Glyma.01G187400	1	Bias parent	P1×P3			BP	oligosaccharide-lipid intermediate biosynthetic process	1/1649	17/16967	1	Glyma.18G179500	1	F12
CC	anchored component of plasma membrane	1/80	174/21541	0.728239	Glyma.06G100300	1	Bias parent	P1×P3			BP	SRP-dependent cotranslational protein targeting to membrane, translocation	1/1649	17/16967	1	Glyma.04G157300	1	F12
CC	transcription regulator complex	1/80	196/21541	0.728239	Glyma.03G258000	1	Bias parent	P1×P3			BP	protein retention in ER lumen	1/1649	17/16967	1	Glyma.05G161700	1	F12
CC	anchored component of membrane	1/80	220/21541	0.728239	Glyma.06G100300	1	Bias parent	P1×P3			BP	iron ion transport	1/1649	17/16967	1	Glyma.11G232600	1	F12
CC	integral component of organelle membrane	1/80	221/21541	0.728239	Glyma.01G178500	1	Bias parent	P1×P3			BP	S-glycoside metabolic process	1/1649	17/16967	1	Glyma.11G129900	1	F12
CC	intrinsic component of organelle membrane	1/80	226/21541	0.728239	Glyma.01G178500	1	Bias parent	P1×P3			BP	glycosinolate metabolic process	1/1649	17/16967	1	Glyma.11G129900	1	F12
CC	mitochondrial protein-containing complex	1/80	226/21541	0.728239	Glyma.01G178500	1	Bias parent	P1×P3			BP	glucosinolate metabolic process	1/1649	17/16967	1	Glyma.11G129900	1	F12
CC	cell-cell junction	1/80	228/21541	0.728239	Glyma.08G179700	1	Bias parent	P1×P3			BP	regulation of actin filament depolymerization	1/1649	17/16967	1	Glyma.05G243900	1	F12
CC	plasmodesma	1/80	228/21541	0.728239	Glyma.08G179700	1	Bias parent	P1×P3			BP	mitochondrial protein processing	1/1649	17/16967	1	Glyma.13G195700	1	F12
CC	symplast	1/80	228/21541	0.728239	Glyma.08G179700	1	Bias parent	P1×P3			BP	protein import into chloroplast stroma	1/1649	17/16967	1	Glyma.02G233700	1	F12
CC	anchoring junction	1/80	228/21541	0.728239	Glyma.08G179700	1	Bias parent	P1×P3			BP	regulation of protein depolymerization	1/1649	17/16967	1	Glyma.05G243900	1	F12
CC	cell junction	1/80	229/21541	0.728239	Glyma.08G179700	1	Bias parent	P1×P3			BP	L-serine metabolic process	3/1649	45/16967	1	Glyma.06G107800/Glyma.07G003400/Glyma.14G184500	3	F12
CC	microtubule	1/80	266/21541	0.753145	Glyma.04G088500	1	Bias parent	P1×P3			BP	ubiquitin-dependent ERAD pathway	4/1649	58/16967	1	Glyma.04G121000/Glyma.06G317800/Glyma.11G194900/Glyma.15G036700	4	F12
CC	supramolecular polymer	1/80	274/21541	0.753145	Glyma.04G088500	1	Bias parent	P1×P3			BP	tRNA methylation	2/1649	32/16967	1	Glyma.05G193600/Glyma.08G152700	2	F12
CC	supramolecular fiber	1/80	274/21541	0.753145	Glyma.04G088500	1	Bias parent	P1×P3			BP	actin filament bundle assembly	2/1649	32/16967	1	Glyma.06G319500/Glyma.13G087500	2	F12
CC	nuclear outer membrane-endoplasmic reticulum membrane network	1/80	459/21541	0.824741	Glyma.13G173500	1	Bias parent	P1×P3			BP	actin filament bundle organization	2/1649	32/16967	1	Glyma.06G319500/Glyma.13G087500	2	F12
MF	nucleosome binding	3/102	28/22279	0.0426887	Glyma.02G245000/Glyma.02G245100/Glyma.13G152700	3	Bias parent	P1×P3			BP	spindle assembly	4/1649	59/16967	1	Glyma.11G213500/Glyma.17G072000/Glyma.17G236400/Glyma.18G043200	4	F12
MF	oxidoreductase activity, acting on the CH-NH2 group of donors, NAD or NADP as acceptor	2/102	12/22279	0.0673627	Glyma.04G236900/Glyma.19G065600	2	Bias parent	P1×P3			BP	organophosphate biosynthetic process	37/1649	438/16967	1	Glyma.01G026800/Glyma.01G208000/Glyma.02G038000/Glyma.02G272700/Glyma.03G055900/Glyma.03G195600/Glyma.03G239000/Glyma.04G026500/Glyma.05G003600/Glyma.05G007600/Glyma.05G045200/Glyma.05G060500/Glyma.05G186900/Glyma.07G049600/Glyma.07G252600/Glyma.08G157800/Glyma.08G285700/Glyma.08G333400/Glyma.08G347400/Glyma.09G011100/Glyma.11G031200/Glyma.11G093600/Glyma.12G045700/Glyma.12G114500/Glyma.13G146200…	37	F12
MF	nucleosomal DNA binding	2/102	12/22279	0.0673627	Glyma.02G245000/Glyma.02G245100	2	Bias parent	P1×P3			BP	receptor-mediated endocytosis	5/1649	72/16967	1	Glyma.02G055100/Glyma.04G098000/Glyma.06G099700/Glyma.08G099600/Glyma.14G178700	5	F12
MF	iron-sulfur cluster binding	5/102	212/22279	0.0777579	Glyma.01G187400/Glyma.02G132100/Glyma.04G236900/Glyma.12G082100/Glyma.19G065600	5	Bias parent	P1×P3			BP	negative regulation of cell cycle	5/1649	72/16967	1	Glyma.01G169900/Glyma.08G282900/Glyma.11G073400/Glyma.14G212900/Glyma.17G160800	5	F12
MF	metal cluster binding	5/102	212/22279	0.0777579	Glyma.01G187400/Glyma.02G132100/Glyma.04G236900/Glyma.12G082100/Glyma.19G065600	5	Bias parent	P1×P3			BP	cytoplasmic translational elongation	1/1649	18/16967	1	Glyma.12G095500	1	F12
MF	amylase activity	2/102	22/22279	0.0777579	Glyma.06G301500/Glyma.17G242400	2	Bias parent	P1×P3			BP	mitochondrial electron transport, ubiquinol to cytochrome c	1/1649	18/16967	1	Glyma.01G230900	1	F12
MF	endopeptidase inhibitor activity	3/102	74/22279	0.0777579	Glyma.06G219900/Glyma.08G342300/Glyma.16G211700	3	Bias parent	P1×P3			BP	isoprenoid catabolic process	1/1649	18/16967	1	Glyma.01G154900	1	F12
MF	peptidase inhibitor activity	3/102	74/22279	0.0777579	Glyma.06G219900/Glyma.08G342300/Glyma.16G211700	3	Bias parent	P1×P3			BP	coenzyme A biosynthetic process	1/1649	18/16967	1	Glyma.08G285700	1	F12
MF	endopeptidase regulator activity	3/102	76/22279	0.0777579	Glyma.06G219900/Glyma.08G342300/Glyma.16G211700	3	Bias parent	P1×P3			BP	negative regulation of DNA recombination	1/1649	18/16967	1	Glyma.10G163300	1	F12
MF	peptidase regulator activity	3/102	78/22279	0.0777579	Glyma.06G219900/Glyma.08G342300/Glyma.16G211700	3	Bias parent	P1×P3			BP	microtubule polymerization	1/1649	18/16967	1	Glyma.03G255800	1	F12
MF	DNA replication origin binding	2/102	25/22279	0.0777579	Glyma.01G187400/Glyma.13G156400	2	Bias parent	P1×P3			BP	dsRNA processing	2/1649	33/16967	1	Glyma.11G049900/Glyma.14G021600	2	F12
MF	single-stranded DNA binding	3/102	81/22279	0.0777579	Glyma.01G187400/Glyma.13G156400/Glyma.17G202200	3	Bias parent	P1×P3			BP	thioester biosynthetic process	2/1649	33/16967	1	Glyma.07G049600/Glyma.19G260000	2	F12
MF	chromatin binding	4/102	175/22279	0.0961066	Glyma.01G187400/Glyma.02G245000/Glyma.02G245100/Glyma.13G152700	4	Bias parent	P1×P3			BP	regulation of gene expression, epigenetic	2/1649	33/16967	1	Glyma.08G039800/Glyma.17G062500	2	F12
MF	protein-disulfide reductase activity	3/102	127/22279	0.196026	Glyma.03G210500/Glyma.10G020900/Glyma.10G021300	3	Bias parent	P1×P3			BP	production of small RNA involved in gene silencing by RNA	2/1649	33/16967	1	Glyma.11G049900/Glyma.14G021600	2	F12
MF	FMN binding	2/102	56/22279	0.229932	Glyma.04G236900/Glyma.19G065600	2	Bias parent	P1×P3			BP	acyl-CoA biosynthetic process	2/1649	33/16967	1	Glyma.07G049600/Glyma.19G260000	2	F12
MF	lipid binding	5/102	385/22279	0.2343	Glyma.02G151100/Glyma.07G016500/Glyma.07G016700/Glyma.08G201900/Glyma.08G202000	5	Bias parent	P1×P3			BP	pyridine-containing compound metabolic process	2/1649	33/16967	1	Glyma.05G007600/Glyma.11G093600	2	F12
MF	phosphopyruvate hydratase activity	1/102	10/22279	0.2343	Glyma.09G153900	1	Bias parent	P1×P3			BP	nucleoside triphosphate biosynthetic process	4/1649	60/16967	1	Glyma.05G045200/Glyma.08G333400/Glyma.15G266600/Glyma.17G127400	4	F12
MF	chlorophyllide a oxygenase [overall] activity	1/102	10/22279	0.2343	Glyma.12G082100	1	Bias parent	P1×P3			BP	iron ion homeostasis	3/1649	47/16967	1	Glyma.11G232600/Glyma.14G004500/Glyma.17G160800	3	F12
MF	iron ion binding	5/102	432/22279	0.2343	Glyma.03G030900/Glyma.04G236900/Glyma.07G083300/Glyma.13G173500/Glyma.19G065600	5	Bias parent	P1×P3			BP	reproductive process	35/1649	419/16967	1	Glyma.01G077000/Glyma.02G136700/Glyma.02G223000/Glyma.03G002900/Glyma.03G003000/Glyma.03G255800/Glyma.04G042400/Glyma.04G201200/Glyma.05G211700/Glyma.06G133000/Glyma.06G164300/Glyma.06G255900/Glyma.06G258200/Glyma.06G258900/Glyma.07G013500/Glyma.07G080700/Glyma.08G060800/Glyma.08G255200/Glyma.08G355000/Glyma.09G044100/Glyma.09G143500/Glyma.09G157600/Glyma.10G221500/Glyma.11G009200/Glyma.12G015800…	35	F12
MF	nitrate reductase activity	1/102	11/22279	0.2343	Glyma.14G165000	1	Bias parent	P1×P3			BP	post-transcriptional gene silencing by RNA	2/1649	34/16967	1	Glyma.11G049900/Glyma.14G021600	2	F12
MF	nitrate reductase (NADH) activity	1/102	11/22279	0.2343	Glyma.14G165000	1	Bias parent	P1×P3			BP	regulation of protein metabolic process	32/1649	387/16967	1	Glyma.01G018800/Glyma.01G169900/Glyma.02G206500/Glyma.03G066200/Glyma.03G165600/Glyma.04G042000/Glyma.04G191500/Glyma.04G228400/Glyma.05G044200/Glyma.06G036300/Glyma.06G136500/Glyma.07G155500/Glyma.07G240000/Glyma.07G243500/Glyma.07G243600/Glyma.08G171800/Glyma.09G040500/Glyma.09G040600/Glyma.09G091700/Glyma.11G052500/Glyma.11G073400/Glyma.11G180500/Glyma.12G093100/Glyma.12G095500/Glyma.12G195900…	32	F12
MF	uniporter activity	1/102	11/22279	0.2343	Glyma.01G178500	1	Bias parent	P1×P3			BP	DNA damage checkpoint signaling	1/1649	19/16967	1	Glyma.14G212900	1	F12
MF	oxidoreductase activity, acting on single donors with incorporation of molecular oxygen, incorporation of one atom of oxygen (internal monooxygenases or internal mixed function oxidases)	1/102	11/22279	0.2343	Glyma.12G082100	1	Bias parent	P1×P3			BP	regionalization	1/1649	19/16967	1	Glyma.17G160800	1	F12
MF	oxidoreductase activity, acting on other nitrogenous compounds as donors, with NAD or NADP as acceptor	1/102	11/22279	0.2343	Glyma.14G165000	1	Bias parent	P1×P3			BP	N-terminal protein amino acid modification	1/1649	19/16967	1	Glyma.08G210900	1	F12
MF	nitrate reductase [NAD(P)H] activity	1/102	11/22279	0.2343	Glyma.14G165000	1	Bias parent	P1×P3			BP	mitochondrial respiratory chain complex I assembly	1/1649	19/16967	1	Glyma.10G034100	1	F12
MF	5'-3' RNA polymerase activity	2/102	79/22279	0.2343	Glyma.01G008700/Glyma.01G187400	2	Bias parent	P1×P3			BP	signal transduction in response to DNA damage	1/1649	19/16967	1	Glyma.14G212900	1	F12
MF	RNA polymerase activity	2/102	79/22279	0.2343	Glyma.01G008700/Glyma.01G187400	2	Bias parent	P1×P3			BP	inositol lipid-mediated signaling	1/1649	19/16967	1	Glyma.18G027100	1	F12
MF	DNA topoisomerase activity	1/102	12/22279	0.2343	Glyma.09G120200	1	Bias parent	P1×P3			BP	cellular response to inorganic substance	1/1649	19/16967	1	Glyma.18G141900	1	F12
MF	voltage-gated chloride channel activity	1/102	12/22279	0.2343	Glyma.19G089800	1	Bias parent	P1×P3			BP	glycolipid biosynthetic process	5/1649	74/16967	1	Glyma.03G078300/Glyma.05G003600/Glyma.05G226800/Glyma.08G033600/Glyma.19G133100	5	F12
MF	nitrate transmembrane transporter activity	1/102	13/22279	0.2343	Glyma.19G089800	1	Bias parent	P1×P3			BP	reproduction	35/1649	422/16967	1	Glyma.01G077000/Glyma.02G136700/Glyma.02G223000/Glyma.03G002900/Glyma.03G003000/Glyma.03G255800/Glyma.04G042400/Glyma.04G201200/Glyma.05G211700/Glyma.06G133000/Glyma.06G164300/Glyma.06G255900/Glyma.06G258200/Glyma.06G258900/Glyma.07G013500/Glyma.07G080700/Glyma.08G060800/Glyma.08G255200/Glyma.08G355000/Glyma.09G044100/Glyma.09G143500/Glyma.09G157600/Glyma.10G221500/Glyma.11G009200/Glyma.12G015800…	35	F12
MF	oxidoreductase activity, acting on other nitrogenous compounds as donors	1/102	13/22279	0.2343	Glyma.14G165000	1	Bias parent	P1×P3			BP	'de novo' posttranslational protein folding	4/1649	62/16967	1	Glyma.08G175900/Glyma.13G112500/Glyma.17G133600/Glyma.18G127500	4	F12
MF	1,3-beta-D-glucan synthase activity	1/102	14/22279	0.2343	Glyma.15G074000	1	Bias parent	P1×P3			BP	chaperone cofactor-dependent protein refolding	4/1649	62/16967	1	Glyma.08G175900/Glyma.13G112500/Glyma.17G133600/Glyma.18G127500	4	F12
MF	chloride channel activity	1/102	15/22279	0.2343	Glyma.19G089800	1	Bias parent	P1×P3			BP	iron-sulfur cluster assembly	2/1649	35/16967	1	Glyma.10G034100/Glyma.15G163100	2	F12
MF	xylan 1,4-beta-xylosidase activity	1/102	15/22279	0.2343	Glyma.13G088000	1	Bias parent	P1×P3			BP	posttranscriptional gene silencing	2/1649	35/16967	1	Glyma.11G049900/Glyma.14G021600	2	F12
MF	intramolecular lyase activity	1/102	15/22279	0.2343	Glyma.20G241600	1	Bias parent	P1×P3			BP	mRNA 3'-end processing	2/1649	35/16967	1	Glyma.07G015000/Glyma.08G200500	2	F12
MF	xylanase activity	1/102	15/22279	0.2343	Glyma.13G088000	1	Bias parent	P1×P3			BP	metallo-sulfur cluster assembly	2/1649	35/16967	1	Glyma.10G034100/Glyma.15G163100	2	F12
MF	adenyl-nucleotide exchange factor activity	1/102	16/22279	0.2343	Glyma.15G091900	1	Bias parent	P1×P3			BP	mitochondrial translation	2/1649	35/16967	1	Glyma.08G036300/Glyma.08G047100	2	F12
MF	calcium channel activity	1/102	16/22279	0.2343	Glyma.01G178500	1	Bias parent	P1×P3			BP	membrane docking	6/1649	88/16967	1	Glyma.01G015600/Glyma.02G195300/Glyma.06G298500/Glyma.10G082400/Glyma.11G037600/Glyma.12G200900	6	F12
MF	nucleoside kinase activity	1/102	16/22279	0.2343	Glyma.04G256800	1	Bias parent	P1×P3			BP	organelle localization by membrane tethering	6/1649	88/16967	1	Glyma.01G015600/Glyma.02G195300/Glyma.06G298500/Glyma.10G082400/Glyma.11G037600/Glyma.12G200900	6	F12
MF	sucrose synthase activity	1/102	17/22279	0.2343	Glyma.03G216300	1	Bias parent	P1×P3			BP	regulation of DNA recombination	1/1649	20/16967	1	Glyma.10G163300	1	F12
MF	diphosphotransferase activity	1/102	17/22279	0.2343	Glyma.01G026800	1	Bias parent	P1×P3			BP	mismatch repair	1/1649	20/16967	1	Glyma.10G130700	1	F12
MF	amylopectin maltohydrolase activity	1/102	17/22279	0.2343	Glyma.06G301500	1	Bias parent	P1×P3			BP	arginine biosynthetic process	1/1649	20/16967	1	Glyma.05G188500	1	F12
MF	dioxygenase activity	3/102	216/22279	0.2343	Glyma.01G025500/Glyma.06G137000/Glyma.11G130600	3	Bias parent	P1×P3			BP	gibberellin biosynthetic process	1/1649	20/16967	1	Glyma.15G002200	1	F12
MF	ligase activity, forming carbon-nitrogen bonds	2/102	101/22279	0.2343	Glyma.06G109600/Glyma.18G061100	2	Bias parent	P1×P3			BP	NADH dehydrogenase complex assembly	1/1649	20/16967	1	Glyma.10G034100	1	F12
MF	catalytic activity, acting on DNA	3/102	218/22279	0.2343	Glyma.01G187400/Glyma.09G120200/Glyma.13G156400	3	Bias parent	P1×P3			BP	rRNA catabolic process	1/1649	20/16967	1	Glyma.14G021600	1	F12
MF	ATPase regulator activity	1/102	19/22279	0.235574	Glyma.15G091900	1	Bias parent	P1×P3			BP	diterpenoid biosynthetic process	1/1649	20/16967	1	Glyma.15G002200	1	F12
MF	cysteine-type endopeptidase activity	2/102	105/22279	0.235574	Glyma.08G116900/Glyma.17G230700	2	Bias parent	P1×P3			BP	collagen catabolic process	1/1649	20/16967	1	Glyma.02G028700	1	F12
MF	ATP-dependent activity, acting on DNA	2/102	105/22279	0.235574	Glyma.09G120200/Glyma.13G156400	2	Bias parent	P1×P3			BP	protein exit from endoplasmic reticulum	1/1649	20/16967	1	Glyma.11G194900	1	F12
MF	DNA-directed DNA polymerase activity	1/102	23/22279	0.262622	Glyma.01G187400	1	Bias parent	P1×P3			BP	ncRNA catabolic process	1/1649	20/16967	1	Glyma.14G021600	1	F12
MF	solute:proton symporter activity	1/102	23/22279	0.262622	Glyma.19G089800	1	Bias parent	P1×P3			BP	maintenance of protein localization in endoplasmic reticulum	1/1649	20/16967	1	Glyma.05G161700	1	F12
MF	alpha-L-arabinofuranosidase activity	1/102	23/22279	0.262622	Glyma.13G088000	1	Bias parent	P1×P3			BP	protein insertion into mitochondrial inner membrane	1/1649	20/16967	1	Glyma.02G296700	1	F12
MF	aspartic-type endopeptidase activity	2/102	125/22279	0.279457	Glyma.15G104900/Glyma.16G122700	2	Bias parent	P1×P3			BP	chorismate metabolic process	1/1649	20/16967	1	Glyma.02G208400	1	F12
MF	aspartic-type peptidase activity	2/102	125/22279	0.279457	Glyma.15G104900/Glyma.16G122700	2	Bias parent	P1×P3			BP	negative regulation of developmental process	1/1649	20/16967	1	Glyma.18G040000	1	F12
MF	UDP-glycosyltransferase activity	4/102	406/22279	0.281306	Glyma.03G216300/Glyma.15G074000/Glyma.16G175900/Glyma.19G187000	4	Bias parent	P1×P3			BP	negative regulation of multicellular organismal process	1/1649	20/16967	1	Glyma.18G040000	1	F12
MF	structural constituent of cytoskeleton	1/102	27/22279	0.281306	Glyma.04G088500	1	Bias parent	P1×P3			BP	regulation of response to DNA damage stimulus	1/1649	20/16967	1	Glyma.05G203100	1	F12
MF	protein heterodimerization activity	2/102	133/22279	0.288573	Glyma.13G334300/Glyma.15G040200	2	Bias parent	P1×P3			BP	electron transport chain	7/1649	101/16967	1	Glyma.01G230900/Glyma.02G057400/Glyma.07G166400/Glyma.12G215100/Glyma.13G141700/Glyma.13G286500/Glyma.18G046700	7	F12
MF	protein-containing complex binding	3/102	270/22279	0.288573	Glyma.02G245000/Glyma.02G245100/Glyma.13G152700	3	Bias parent	P1×P3			BP	tropism	4/1649	63/16967	1	Glyma.06G227500/Glyma.08G334700/Glyma.10G258000/Glyma.13G368300	4	F12
MF	magnesium ion binding	2/102	155/22279	0.33475	Glyma.01G026800/Glyma.09G153900	2	Bias parent	P1×P3			BP	cellulose biosynthetic process	4/1649	63/16967	1	Glyma.08G330700/Glyma.12G191700/Glyma.13G310300/Glyma.17G072200	4	F12
MF	serine-type endopeptidase activity	2/102	155/22279	0.33475	Glyma.14G222700/Glyma.18G249800	2	Bias parent	P1×P3			BP	developmental process involved in reproduction	14/1649	186/16967	1	Glyma.02G136700/Glyma.02G223000/Glyma.05G211700/Glyma.06G133000/Glyma.07G013500/Glyma.08G255200/Glyma.09G143500/Glyma.09G157600/Glyma.10G221500/Glyma.12G015800/Glyma.13G001500/Glyma.17G066600/Glyma.18G040000/Glyma.20G068300	14	F12
MF	protein tyrosine phosphatase activity	1/102	42/22279	0.363898	Glyma.02G267900	1	Bias parent	P1×P3			BP	multicellular organism reproduction	2/1649	36/16967	1	Glyma.18G040000/Glyma.18G164900	2	F12
MF	D-threo-aldose 1-dehydrogenase activity	1/102	45/22279	0.378407	Glyma.05G165200	1	Bias parent	P1×P3			BP	cellular response to unfolded protein	2/1649	36/16967	1	Glyma.04G121000/Glyma.06G317800	2	F12
MF	transcription coactivator activity	1/102	47/22279	0.378407	Glyma.03G258000	1	Bias parent	P1×P3			BP	multicellular organismal reproductive process	2/1649	36/16967	1	Glyma.18G040000/Glyma.18G164900	2	F12
MF	hormone binding	1/102	47/22279	0.378407	Glyma.02G151100	1	Bias parent	P1×P3			BP	DNA replication checkpoint signaling	1/1649	21/16967	1	Glyma.14G212900	1	F12
MF	prenyltransferase activity	1/102	49/22279	0.380581	Glyma.14G193100	1	Bias parent	P1×P3			BP	intracellular sequestering of iron ion	1/1649	21/16967	1	Glyma.11G232600	1	F12
MF	DNA helicase activity	1/102	52/22279	0.393903	Glyma.13G156400	1	Bias parent	P1×P3			BP	male meiotic nuclear division	1/1649	21/16967	1	Glyma.18G164900	1	F12
MF	O-methyltransferase activity	1/102	67/22279	0.437854	Glyma.13G173300	1	Bias parent	P1×P3			BP	gamete generation	1/1649	21/16967	1	Glyma.18G164900	1	F12
MF	chaperone binding	1/102	69/22279	0.439824	Glyma.15G091900	1	Bias parent	P1×P3			BP	cellulose microfibril organization	1/1649	21/16967	1	Glyma.18G272100	1	F12
MF	ubiquitin protein ligase activity	2/102	223/22279	0.439824	Glyma.01G221300/Glyma.14G003700	2	Bias parent	P1×P3			BP	cellular process involved in reproduction in multicellular organism	1/1649	21/16967	1	Glyma.18G164900	1	F12
MF	heat shock protein binding	1/102	73/22279	0.44104	Glyma.15G091900	1	Bias parent	P1×P3			BP	collagen metabolic process	1/1649	21/16967	1	Glyma.02G028700	1	F12
MF	serine hydrolase activity	2/102	232/22279	0.44104	Glyma.14G222700/Glyma.18G249800	2	Bias parent	P1×P3			BP	cortical microtubule organization	1/1649	21/16967	1	Glyma.02G256600	1	F12
MF	protein-macromolecule adaptor activity	1/102	97/22279	0.52095	Glyma.01G153200	1	Bias parent	P1×P3			BP	male gamete generation	1/1649	21/16967	1	Glyma.18G164900	1	F12
MF	beta-glucosidase activity	1/102	108/22279	0.536908	Glyma.09G178100	1	Bias parent	P1×P3			BP	negative regulation of DNA metabolic process	1/1649	21/16967	1	Glyma.10G163300	1	F12
MF	organic acid binding	1/102	110/22279	0.53789	Glyma.02G151100	1	Bias parent	P1×P3			BP	sequestering of metal ion	1/1649	21/16967	1	Glyma.11G232600	1	F12
MF	peroxidase activity	1/102	189/22279	0.728495	Glyma.08G179700	1	Bias parent	P1×P3			BP	positive regulation of transferase activity	1/1649	21/16967	1	Glyma.18G043200	1	F12
MF	oxidoreductase activity, acting on peroxide as acceptor	1/102	190/22279	0.728495	Glyma.08G179700	1	Bias parent	P1×P3			BP	rRNA base methylation	1/1649	21/16967	1	Glyma.17G200700	1	F12
MF	calmodulin binding	1/102	194/22279	0.728495	Glyma.11G251900	1	Bias parent	P1×P3			BP	cell wall assembly	1/1649	21/16967	1	Glyma.18G272100	1	F12
MF	electron transfer activity	1/102	216/22279	0.728495	Glyma.06G100300	1	Bias parent	P1×P3			BP	plant-type cell wall assembly	1/1649	21/16967	1	Glyma.18G272100	1	F12
MF	ADP binding	1/102	216/22279	0.728495	Glyma.U008300	1	Bias parent	P1×P3			BP	sequestering of iron ion	1/1649	21/16967	1	Glyma.11G232600	1	F12
MF	antioxidant activity	1/102	232/22279	0.739792	Glyma.08G179700	1	Bias parent	P1×P3			BP	nucleosome assembly	3/1649	51/16967	1	Glyma.01G181200/Glyma.04G087200/Glyma.10G163300	3	F12
MF	catalytic activity, acting on RNA	2/102	498/22279	0.741757	Glyma.01G008700/Glyma.01G187400	2	Bias parent	P1×P3			BP	nucleoside bisphosphate biosynthetic process	3/1649	51/16967	1	Glyma.07G049600/Glyma.08G285700/Glyma.19G260000	3	F12
MF	active ion transmembrane transporter activity	1/102	278/22279	0.779395	Glyma.19G089800	1	Bias parent	P1×P3			BP	ribonucleoside bisphosphate biosynthetic process	3/1649	51/16967	1	Glyma.07G049600/Glyma.08G285700/Glyma.19G260000	3	F12
MF	GTPase activity	1/102	295/22279	0.796437	Glyma.04G088500	1	Bias parent	P1×P3			BP	purine nucleoside bisphosphate biosynthetic process	3/1649	51/16967	1	Glyma.07G049600/Glyma.08G285700/Glyma.19G260000	3	F12
MF	RNA polymerase II cis-regulatory region sequence-specific DNA binding	1/102	327/22279	0.827055	Glyma.08G271000	1	Bias parent	P1×P3			BP	mitochondrial gene expression	3/1649	51/16967	1	Glyma.05G193600/Glyma.08G036300/Glyma.08G047100	3	F12
MF	cis-regulatory region sequence-specific DNA binding	1/102	331/22279	0.827055	Glyma.08G271000	1	Bias parent	P1×P3			BP	regulation of DNA replication	2/1649	37/16967	1	Glyma.08G282900/Glyma.14G212900	2	F12
MF	calcium ion binding	1/102	389/22279	0.860084	Glyma.17G242400	1	Bias parent	P1×P3			BP	phosphate ion transport	2/1649	37/16967	1	Glyma.01G157100/Glyma.04G092100	2	F12
MF	GTP binding	1/102	400/22279	0.860084	Glyma.04G088500	1	Bias parent	P1×P3			BP	response to unfolded protein	2/1649	37/16967	1	Glyma.04G121000/Glyma.06G317800	2	F12
MF	guanyl ribonucleotide binding	1/102	400/22279	0.860084	Glyma.04G088500	1	Bias parent	P1×P3			BP	microtubule-based movement	8/1649	116/16967	1	Glyma.01G168200/Glyma.02G015500/Glyma.02G170500/Glyma.08G205700/Glyma.10G016000/Glyma.11G075100/Glyma.14G085200/Glyma.17G239500	8	F12
MF	DNA-binding transcription factor activity, RNA polymerase II-specific	1/102	444/22279	0.878069	Glyma.08G271000	1	Bias parent	P1×P3			BP	protein maturation	8/1649	116/16967	1	Glyma.01G199700/Glyma.11G042200/Glyma.13G195700/Glyma.13G237200/Glyma.14G092800/Glyma.15G163100/Glyma.17G230700/Glyma.17G238200	8	F12
BP	microtubule-based process	5/15	312/16967	0.000467817	Glyma.03G197300/Glyma.07G186700/Glyma.10G154200/Glyma.10G178100/Glyma.15G148300	5	Over parent	P1×P3			BP	microtubule cytoskeleton organization	13/1649	177/16967	1	Glyma.02G256600/Glyma.03G255800/Glyma.08G081100/Glyma.09G026100/Glyma.10G235100/Glyma.11G194900/Glyma.11G213500/Glyma.14G085200/Glyma.16G040100/Glyma.17G072000/Glyma.17G236400/Glyma.17G239500/Glyma.18G043200	13	F12
BP	microtubule-based movement	3/15	116/16967	0.00593791	Glyma.03G197300/Glyma.07G186700/Glyma.10G154200	3	Over parent	P1×P3			BP	negative regulation of biosynthetic process	15/1649	201/16967	1	Glyma.01G060300/Glyma.02G118500/Glyma.03G165600/Glyma.03G200100/Glyma.04G191500/Glyma.05G044200/Glyma.06G136500/Glyma.08G038400/Glyma.08G171800/Glyma.10G012900/Glyma.11G180500/Glyma.12G093100/Glyma.13G314100/Glyma.14G212900/Glyma.15G255200	15	F12
BP	movement of cell or subcellular component	3/15	147/16967	0.00796829	Glyma.03G197300/Glyma.07G186700/Glyma.10G154200	3	Over parent	P1×P3			BP	nucleobase-containing compound catabolic process	15/1649	202/16967	1	Glyma.05G222300/Glyma.06G078200/Glyma.07G050300/Glyma.08G171800/Glyma.08G345000/Glyma.11G180500/Glyma.12G093100/Glyma.13G314100/Glyma.14G021600/Glyma.15G255200/Glyma.16G043500/Glyma.16G083500/Glyma.16G161600/Glyma.20G000200/Glyma.20G116800	15	F12
BP	DNA packaging	2/15	71/16967	0.0389394	Glyma.11G141800/Glyma.13G202100	2	Over parent	P1×P3			BP	G2/M transition of mitotic cell cycle	1/1649	22/16967	1	Glyma.14G212900	1	F12
BP	regulation of protein ubiquitination	1/15	10/16967	0.101782	Glyma.03G141800	1	Over parent	P1×P3			BP	glycerol metabolic process	1/1649	22/16967	1	Glyma.13G146200	1	F12
BP	regulation of ubiquitin-protein transferase activity	1/15	10/16967	0.101782	Glyma.03G141800	1	Over parent	P1×P3			BP	malate metabolic process	1/1649	22/16967	1	Glyma.05G227400	1	F12
BP	microtubule cytoskeleton organization	2/15	177/16967	0.101782	Glyma.10G178100/Glyma.15G148300	2	Over parent	P1×P3			BP	response to UV	1/1649	22/16967	1	Glyma.14G193200	1	F12
BP	intracellular lipid transport	1/15	12/16967	0.101782	Glyma.07G120500	1	Over parent	P1×P3			BP	regulation of G2/M transition of mitotic cell cycle	1/1649	22/16967	1	Glyma.14G212900	1	F12
BP	negative regulation of protein modification process	1/15	13/16967	0.101782	Glyma.03G141800	1	Over parent	P1×P3			BP	alditol metabolic process	1/1649	22/16967	1	Glyma.13G146200	1	F12
BP	polysaccharide catabolic process	2/15	221/16967	0.117636	Glyma.01G209500/Glyma.08G043600	2	Over parent	P1×P3			BP	DNA-dependent DNA replication maintenance of fidelity	1/1649	22/16967	1	Glyma.14G212900	1	F12
BP	cytoskeleton-dependent intracellular transport	1/15	32/16967	0.140394	Glyma.10G154200	1	Over parent	P1×P3			BP	RNA polymerase II preinitiation complex assembly	1/1649	22/16967	1	Glyma.14G130400	1	F12
BP	pyrimidine ribonucleotide metabolic process	1/15	43/16967	0.140394	Glyma.08G147500	1	Over parent	P1×P3			BP	peroxisome organization	2/1649	38/16967	1	Glyma.01G045800/Glyma.09G224200	2	F12
BP	pyrimidine ribonucleotide biosynthetic process	1/15	43/16967	0.140394	Glyma.08G147500	1	Over parent	P1×P3			BP	sexual reproduction	2/1649	38/16967	1	Glyma.01G077000/Glyma.18G164900	2	F12
BP	negative regulation of catalytic activity	1/15	47/16967	0.140394	Glyma.03G141800	1	Over parent	P1×P3			BP	multi-organism reproductive process	2/1649	38/16967	1	Glyma.01G077000/Glyma.18G164900	2	F12
BP	negative regulation of molecular function	1/15	47/16967	0.140394	Glyma.03G141800	1	Over parent	P1×P3			BP	sulfur amino acid biosynthetic process	3/1649	53/16967	1	Glyma.04G005900/Glyma.06G005700/Glyma.08G261200	3	F12
BP	regulation of nuclear division	1/15	48/16967	0.140394	Glyma.03G141800	1	Over parent	P1×P3			BP	small GTPase mediated signal transduction	3/1649	53/16967	1	Glyma.05G149100/Glyma.08G105700/Glyma.13G125700	3	F12
BP	pyrimidine nucleotide biosynthetic process	1/15	50/16967	0.140394	Glyma.08G147500	1	Over parent	P1×P3			BP	beta-glucan metabolic process	7/1649	106/16967	1	Glyma.05G216400/Glyma.05G236400/Glyma.08G330700/Glyma.10G017000/Glyma.12G191700/Glyma.13G310300/Glyma.17G072200	7	F12
BP	nucleosome assembly	1/15	51/16967	0.140394	Glyma.11G141800	1	Over parent	P1×P3			BP	post-embryonic development	19/1649	251/16967	1	Glyma.02G223000/Glyma.03G081700/Glyma.04G027000/Glyma.06G133000/Glyma.07G008100/Glyma.07G013500/Glyma.08G255200/Glyma.08G345100/Glyma.09G099000/Glyma.09G143500/Glyma.10G221500/Glyma.12G015800/Glyma.13G001500/Glyma.14G216500/Glyma.16G027200/Glyma.17G066600/Glyma.18G040000/Glyma.18G152800/Glyma.20G068300	19	F12
BP	cellulose metabolic process	1/15	92/16967	0.183427	Glyma.08G043600	1	Over parent	P1×P3			BP	pattern specification process	1/1649	23/16967	1	Glyma.17G160800	1	F12
BP	cell wall modification	1/15	111/16967	0.193476	Glyma.01G209500	1	Over parent	P1×P3			BP	cell cycle G2/M phase transition	1/1649	23/16967	1	Glyma.14G212900	1	F12
BP	protein-DNA complex assembly	1/15	116/16967	0.193476	Glyma.11G141800	1	Over parent	P1×P3			BP	regulation of cell cycle G2/M phase transition	1/1649	23/16967	1	Glyma.14G212900	1	F12
BP	meiotic cell cycle	1/15	134/16967	0.207998	Glyma.13G202100	1	Over parent	P1×P3			BP	protein processing	5/1649	81/16967	1	Glyma.13G195700/Glyma.13G237200/Glyma.14G092800/Glyma.17G230700/Glyma.17G238200	5	F12
BP	chloroplast organization	1/15	142/16967	0.210911	Glyma.01G109700	1	Over parent	P1×P3			BP	regulation of cellular catabolic process	7/1649	107/16967	1	Glyma.08G171800/Glyma.09G091700/Glyma.11G180500/Glyma.12G093100/Glyma.13G314100/Glyma.15G255200/Glyma.16G161600	7	F12
BP	lipid localization	1/15	142/16967	0.210911	Glyma.07G120500	1	Over parent	P1×P3			BP	reproductive structure development	12/1649	170/16967	1	Glyma.02G223000/Glyma.05G211700/Glyma.06G133000/Glyma.07G013500/Glyma.08G255200/Glyma.09G143500/Glyma.10G221500/Glyma.12G015800/Glyma.13G001500/Glyma.17G066600/Glyma.18G040000/Glyma.20G068300	12	F12
BP	protein-DNA complex subunit organization	1/15	151/16967	0.219078	Glyma.11G141800	1	Over parent	P1×P3			BP	negative regulation of RNA metabolic process	7/1649	108/16967	1	Glyma.01G060300/Glyma.02G118500/Glyma.03G200100/Glyma.04G191500/Glyma.05G044200/Glyma.08G038400/Glyma.16G161600	7	F12
BP	nuclear division	1/15	180/16967	0.22502	Glyma.03G141800	1	Over parent	P1×P3			BP	reciprocal meiotic recombination	2/1649	40/16967	1	Glyma.11G009200/Glyma.17G211900	2	F12
BP	ribose phosphate biosynthetic process	1/15	181/16967	0.22502	Glyma.08G147500	1	Over parent	P1×P3			BP	purine nucleoside triphosphate biosynthetic process	2/1649	40/16967	1	Glyma.05G045200/Glyma.17G127400	2	F12
BP	galacturonan metabolic process	1/15	185/16967	0.22502	Glyma.01G209500	1	Over parent	P1×P3			BP	purine ribonucleoside triphosphate metabolic process	2/1649	40/16967	1	Glyma.05G045200/Glyma.17G127400	2	F12
BP	pectin metabolic process	1/15	185/16967	0.22502	Glyma.01G209500	1	Over parent	P1×P3			BP	purine ribonucleoside triphosphate biosynthetic process	2/1649	40/16967	1	Glyma.05G045200/Glyma.17G127400	2	F12
BP	negative regulation of nitrogen compound metabolic process	1/15	220/16967	0.252453	Glyma.03G141800	1	Over parent	P1×P3			BP	homologous recombination	2/1649	40/16967	1	Glyma.11G009200/Glyma.17G211900	2	F12
BP	cell division	1/15	239/16967	0.252863	Glyma.09G028400	1	Over parent	P1×P3			BP	reciprocal homologous recombination	2/1649	40/16967	1	Glyma.11G009200/Glyma.17G211900	2	F12
BP	negative regulation of cellular metabolic process	1/15	240/16967	0.252863	Glyma.03G141800	1	Over parent	P1×P3			BP	tRNA metabolic process	16/1649	219/16967	1	Glyma.01G192900/Glyma.03G110500/Glyma.03G151800/Glyma.04G065100/Glyma.05G193600/Glyma.06G066300/Glyma.08G037600/Glyma.08G043900/Glyma.08G047100/Glyma.08G152700/Glyma.10G289600/Glyma.12G095500/Glyma.13G100600/Glyma.14G193600/Glyma.15G079600/Glyma.17G017400	16	F12
BP	negative regulation of cellular process	1/15	367/16967	0.315186	Glyma.03G141800	1	Over parent	P1×P3			BP	chromatin assembly	3/1649	55/16967	1	Glyma.01G181200/Glyma.04G087200/Glyma.10G163300	3	F12
[truncated: 5,951 more rows]

## Sheet: Table S6
Table S6 Enrichment analysis of selective parental inheritance genes in hybrid combinations
[truncated: 1,388 more rows]

[truncated: 5 more sheets: Table S7, Table S8, Table S9, Table S10, Table S11]
